# Supplementary material for: 4-[3-(Benzyl­amino)-2-hy­droxy­prop­yl]-2,6-di-tert-butyl­phenol
Source: Acta Crystallogr Sect E Struct Rep Online. 2011 Jul 13;67(Pt 8):o2024. doi: 10.1107/S1600536811027115 (PMC3213475; doi:10.1107/S1600536811027115)
Supplement: Supplementary file 1 [file e-67-o2024-sup1.cif]

##############################################################################
#                                                                            #
# This CIF contains the data in a paper accepted for publication in          #
# Acta Crystallographica Section E. It conforms to the requirements of       #
# Notes for Authors for Acta Crystallographica Section E, and has been       #
# peer reviewed under the auspices of the IUCr Commission on Journals.       #
#                                                                            #
# Full details of the Crystallographic Information File format               #
# are given in the paper "The Crystallographic Information File (CIF):       #
# a New Standard Archive File for Crystallography" by S. R. Hall, F. H.      #
# Allen and I. D. Brown [Acta Cryst. (1991), A47, 655-685].                  #
#                                                                            #
# The current version of the core CIF dictionary is obtainable from          #
# ftp://ftp.iucr.org/pub/cif_core.dic.                                       #
#                                                                            #
# Software is freely available for graphical display of the structure(s)     #
# in this CIF. For information consult the CIF software page                 #
# http://www.iucr.org/resources/cif/software.                                #
#                                                                            #
# This file may be used for bona fide research purposes within the           #
# scientific community so long as proper attribution is given to the journal # 
# article from which it was obtained.                                        #
#                                                                            #
##############################################################################
data_I
_audit_creation_method     SHELXL-97
_chemical_name_systematic
;
4-[3-(Benzylamino)-2-hydroxypropyl]-2,6-di-<i>tert</i>-butylphenol
;
_chemical_formula_moiety     'C24 H35 N O2'
_chemical_formula_sum     'C24 H35 N O2'
_chemical_formula_iupac     'C24 H35 N O2'
_chemical_formula_weight     369.53
_chemical_melting_point     ?
_symmetry_cell_setting     orthorhombic
_symmetry_space_group_name_H-M     'P b c a'
_symmetry_space_group_name_Hall     '-P 2ac 2ab'
loop_
    _symmetry_equiv_pos_as_xyz
    'x, y, z'
    '-x+1/2, -y, z+1/2'
    '-x, y+1/2, -z+1/2'
    'x+1/2, -y+1/2, -z'
    '-x, -y, -z'
    'x-1/2, y, -z-1/2'
    'x, -y-1/2, z-1/2'
    '-x-1/2, y-1/2, z'
_cell_length_a     9.8053(10)
_cell_length_b     18.870(2)
_cell_length_c     23.584(3)
_cell_angle_alpha     90.00
_cell_angle_beta     90.00
_cell_angle_gamma     90.00
_cell_volume     4363.7(8)
_cell_formula_units_Z     8
_cell_measurement_reflns_used     7811
_cell_measurement_theta_min     2.31
_cell_measurement_theta_max     26.17
_cell_measurement_temperature     296(2)
_exptl_crystal_description     prism
_exptl_crystal_colour     colourless
_exptl_crystal_size_max     0.30
_exptl_crystal_size_mid     0.20
_exptl_crystal_size_min     0.20
_exptl_crystal_density_diffrn     1.125
_exptl_crystal_density_meas     ?
_exptl_crystal_density_method     'not measured'
_exptl_crystal_F_000     1616
_exptl_absorpt_coefficient_mu     0.070
_exptl_absorpt_correction_type     multi-scan
_exptl_absorpt_process_details     '(SADABS; Sheldrick, 2003)'
_exptl_absorpt_correction_T_min     0.9793
_exptl_absorpt_correction_T_max     0.9861
_diffrn_ambient_temperature     296(2)
_diffrn_radiation_type     MoK\a
_diffrn_radiation_wavelength     0.71073
_diffrn_radiation_source     'fine-focus sealed tube'
_diffrn_radiation_monochromator     graphite
_diffrn_measurement_device_type     'Bruker APEXII CCD'
_diffrn_measurement_method     '\f and \w'
_diffrn_detector_area_resol_mean     ?
_diffrn_reflns_number     42619
_diffrn_reflns_av_R_equivalents     0.1128
_diffrn_reflns_av_sigmaI/netI     0.0458
_diffrn_reflns_theta_min     2.16
_diffrn_reflns_theta_max     27.00
_diffrn_reflns_theta_full     27.00
_diffrn_measured_fraction_theta_max     0.998
_diffrn_measured_fraction_theta_full     0.998
_diffrn_reflns_limit_h_min     -12
_diffrn_reflns_limit_h_max     12
_diffrn_reflns_limit_k_min     -24
_diffrn_reflns_limit_k_max     24
_diffrn_reflns_limit_l_min     -30
_diffrn_reflns_limit_l_max     30
_refine_special_details
;
Refinement of <i>F</i>^2^ against ALL reflections. The weighted <i>R</i>-factor
<i>wR</i> and goodness of fit <i>S</i> are based on <i>F</i>^2^, conventional
<i>R</i>-factors <i>R</i> are based on <i>F</i>, with <i>F</i> set to zero for
negative <i>F</i>^2^. The threshold expression of <i>F</i>^2^ >
\s(<i>F</i>^2^) is used only for calculating <i>R</i>-factors(gt) <i>etc</i>.
and is not relevant to the choice of reflections for refinement.
<i>R</i>-factors based on <i>F</i>^2^ are statistically about twice as large
as those based on <i>F</i>, and <i>R</i>- factors based on ALL data will be
even larger.
;
_reflns_number_total     4758
_reflns_number_gt     3478
_reflns_threshold_expression     I>2\s(I)
_refine_ls_structure_factor_coef     Fsqd
_refine_ls_matrix_type     full
_refine_ls_R_factor_all     0.1169
_refine_ls_R_factor_gt     0.0907
_refine_ls_wR_factor_gt     0.2224
_refine_ls_wR_factor_ref     0.2425
_refine_ls_goodness_of_fit_ref     1.004
_refine_ls_restrained_S_all     1.004
_refine_ls_number_reflns     4758
_refine_ls_number_parameters     250
_refine_ls_number_restraints     0
_refine_ls_hydrogen_treatment     constr
_refine_ls_weighting_scheme     calc
_refine_ls_weighting_details
         'calc w=1/[\s^2^(Fo^2^)+(0.0800P)^2^+7.4283P] where P=(Fo^2^+2Fc^2^)/3'
_atom_sites_solution_hydrogens     difmap
_atom_sites_solution_primary     direct
_atom_sites_solution_secondary     difmap
_refine_ls_shift/su_max     0.000
_refine_ls_shift/su_mean     0.000
_refine_diff_density_max     0.213
_refine_diff_density_min     -0.226
_refine_ls_extinction_method     none
_refine_ls_extinction_coef     ?
loop_
    _atom_type_symbol
    _atom_type_description
    _atom_type_scat_dispersion_real
    _atom_type_scat_dispersion_imag
    _atom_type_scat_source
    'C' 'C' 0.0033 0.0016
                         'International Tables Vol C Tables 4.2.6.8 and 6.1.1.4'
    'H' 'H' 0.0000 0.0000
                         'International Tables Vol C Tables 4.2.6.8 and 6.1.1.4'
    'N' 'N' 0.0061 0.0033
                         'International Tables Vol C Tables 4.2.6.8 and 6.1.1.4'
    'O' 'O' 0.0106 0.0060
                         'International Tables Vol C Tables 4.2.6.8 and 6.1.1.4'
_computing_data_collection     'APEX2 (Bruker, 2005)'
_computing_cell_refinement     'SAINT-Plus (Bruker, 2005)'
_computing_data_reduction     'SAINT-Plus (Bruker, 2005)'
_computing_structure_solution     'SHELXTL (Sheldrick, 2008)'
_computing_structure_refinement     'SHELXTL (Sheldrick, 2008)'
_computing_molecular_graphics     'SHELXTL (Sheldrick, 2008)'
_computing_publication_material     'WinGX (Farrugia, 1997)'
loop_
    _atom_site_type_symbol
    _atom_site_label
    _atom_site_fract_x
    _atom_site_fract_y
    _atom_site_fract_z
    _atom_site_U_iso_or_equiv
    _atom_site_adp_type
    _atom_site_calc_flag
    _atom_site_refinement_flags
    _atom_site_occupancy
    _atom_site_symmetry_multiplicity
    _atom_site_disorder_assembly
    _atom_site_disorder_group
    O O1 0.0783(2) 0.17031(12) 0.38558(11) 0.0539(6) Uani d . 1 1 . .
    H H1O 0.1199 0.1281 0.3981 0.081 Uiso d R 1 1 . .
    O O2 0.3869(2) 0.54317(11) 0.44598(10) 0.0494(6) Uani d . 1 1 . .
    H H2O 0.4808 0.5481 0.4444 0.074 Uiso d R 1 1 . .
    N N1 0.3259(3) 0.48697(14) 0.55264(11) 0.0423(6) Uani d . 1 1 . .
    H H1N 0.3293 0.5355 0.5496 0.051 Uiso d R 1 1 . .
    C C1 0.3085(4) 0.50627(18) 0.65547(14) 0.0480(8) Uani d . 1 1 . .
    C C2 0.4181(4) 0.4740(2) 0.68157(17) 0.0638(10) Uani d . 1 1 . .
    H H2A 0.4528 0.4319 0.6670 0.077 Uiso calc R 1 1 . .
    C C3 0.4768(5) 0.5039(3) 0.72923(18) 0.0777(13) Uani d . 1 1 . .
    H H3A 0.5519 0.4824 0.7461 0.093 Uiso calc R 1 1 . .
    C C4 0.4248(5) 0.5646(3) 0.75143(18) 0.0820(14) Uani d . 1 1 . .
    H H4A 0.4623 0.5837 0.7843 0.098 Uiso calc R 1 1 . .
    C C5 0.3186(6) 0.5974(3) 0.7259(2) 0.0935(16) Uani d . 1 1 . .
    H H5A 0.2850 0.6397 0.7406 0.112 Uiso calc R 1 1 . .
    C C6 0.2600(5) 0.5680(3) 0.67820(18) 0.0720(12) Uani d . 1 1 . .
    H H6A 0.1864 0.5906 0.6612 0.086 Uiso calc R 1 1 . .
    C C7 0.2441(4) 0.4746(2) 0.60383(15) 0.0557(9) Uani d . 1 1 . .
    H H7A 0.2332 0.4240 0.6094 0.067 Uiso calc R 1 1 . .
    H H7B 0.1541 0.4949 0.5986 0.067 Uiso calc R 1 1 . .
    C C8 0.2504(3) 0.46587(18) 0.50201(13) 0.0447(7) Uani d . 1 1 . .
    H H8A 0.1696 0.4952 0.4985 0.054 Uiso calc R 1 1 . .
    H H8B 0.2210 0.4170 0.5061 0.054 Uiso calc R 1 1 . .
    C C9 0.3352(3) 0.47289(16) 0.44903(13) 0.0407(7) Uani d . 1 1 . .
    H H9A 0.4125 0.4401 0.4518 0.049 Uiso calc R 1 1 . .
    C C10 0.2549(4) 0.45515(19) 0.39529(14) 0.0508(8) Uani d . 1 1 . .
    H H10A 0.1756 0.4857 0.3934 0.061 Uiso calc R 1 1 . .
    H H10B 0.3115 0.4655 0.3626 0.061 Uiso calc R 1 1 . .
    C C11 0.2085(3) 0.37951(17) 0.39179(12) 0.0394(7) Uani d . 1 1 . .
    C C12 0.2873(3) 0.32842(18) 0.36563(13) 0.0438(7) Uani d . 1 1 . .
    H H12A 0.3699 0.3420 0.3496 0.053 Uiso calc R 1 1 . .
    C C13 0.2495(3) 0.25828(18) 0.36215(13) 0.0424(7) Uani d . 1 1 . .
    C C14 0.1253(3) 0.23858(16) 0.38807(12) 0.0373(6) Uani d . 1 1 . .
    C C15 0.0408(3) 0.28881(15) 0.41439(12) 0.0346(6) Uani d . 1 1 . .
    C C16 0.0847(3) 0.35827(16) 0.41475(12) 0.0380(7) Uani d . 1 1 . .
    H H16A 0.0289 0.3924 0.4311 0.046 Uiso calc R 1 1 . .
    C C17 -0.0959(3) 0.26783(17) 0.44140(14) 0.0447(7) Uani d . 1 1 . .
    C C18 -0.0733(4) 0.2144(2) 0.48945(18) 0.0654(11) Uani d . 1 1 . .
    H H18A -0.1587 0.2044 0.5077 0.098 Uiso calc R 1 1 . .
    H H18B -0.0106 0.2338 0.5166 0.098 Uiso calc R 1 1 . .
    H H18C -0.0363 0.1713 0.4741 0.098 Uiso calc R 1 1 . .
    C C19 -0.1680(4) 0.3316(2) 0.46782(19) 0.0654(11) Uani d . 1 1 . .
    H H19A -0.2506 0.3162 0.4859 0.098 Uiso calc R 1 1 . .
    H H19B -0.1893 0.3654 0.4388 0.098 Uiso calc R 1 1 . .
    H H19C -0.1093 0.3531 0.4955 0.098 Uiso calc R 1 1 . .
    C C20 -0.1917(4) 0.2370(2) 0.3965(2) 0.0698(12) Uani d . 1 1 . .
    H H20A -0.2779 0.2257 0.4137 0.105 Uiso calc R 1 1 . .
    H H20B -0.1521 0.1947 0.3809 0.105 Uiso calc R 1 1 . .
    H H20C -0.2052 0.2711 0.3669 0.105 Uiso calc R 1 1 . .
    C C21 0.3381(4) 0.2040(2) 0.33008(16) 0.0582(10) Uani d . 1 1 . .
    C C22 0.2571(5) 0.1687(3) 0.2829(2) 0.105(2) Uani d . 1 1 . .
    H H22A 0.3158 0.1376 0.2618 0.157 Uiso calc R 1 1 . .
    H H22B 0.2208 0.2043 0.2581 0.157 Uiso calc R 1 1 . .
    H H22C 0.1836 0.1418 0.2991 0.157 Uiso calc R 1 1 . .
    C C23 0.4598(5) 0.2401(3) 0.3017(3) 0.106(2) Uani d . 1 1 . .
    H H23A 0.5140 0.2052 0.2825 0.158 Uiso calc R 1 1 . .
    H H23B 0.5141 0.2634 0.3300 0.158 Uiso calc R 1 1 . .
    H H23C 0.4276 0.2744 0.2748 0.158 Uiso calc R 1 1 . .
    C C24 0.3973(5) 0.1493(3) 0.3702(2) 0.0795(13) Uani d . 1 1 . .
    H H24A 0.4552 0.1175 0.3494 0.119 Uiso calc R 1 1 . .
    H H24B 0.3245 0.1229 0.3875 0.119 Uiso calc R 1 1 . .
    H H24C 0.4496 0.1726 0.3990 0.119 Uiso calc R 1 1 . .
loop_
    _atom_site_aniso_label
    _atom_site_aniso_U_11
    _atom_site_aniso_U_22
    _atom_site_aniso_U_33
    _atom_site_aniso_U_12
    _atom_site_aniso_U_13
    _atom_site_aniso_U_23
    O1 0.0534(13) 0.0337(12) 0.0747(16) 0.0011(10) -0.0039(12) 0.0016(11)
    O2 0.0490(12) 0.0341(12) 0.0651(15) -0.0086(10) 0.0005(11) 0.0037(10)
    N1 0.0461(14) 0.0367(14) 0.0442(14) -0.0042(11) 0.0033(11) -0.0043(11)
    C1 0.0559(19) 0.0449(19) 0.0433(17) -0.0066(15) 0.0131(15) 0.0010(15)
    C2 0.082(3) 0.054(2) 0.056(2) 0.004(2) 0.005(2) -0.0031(18)
    C3 0.081(3) 0.097(4) 0.055(2) -0.005(3) -0.004(2) 0.002(2)
    C4 0.089(3) 0.114(4) 0.044(2) -0.020(3) 0.008(2) -0.017(3)
    C5 0.106(4) 0.101(4) 0.074(3) 0.008(3) 0.017(3) -0.035(3)
    C6 0.075(3) 0.079(3) 0.063(2) 0.009(2) 0.011(2) -0.016(2)
    C7 0.0503(18) 0.060(2) 0.057(2) -0.0098(17) 0.0099(17) 0.0030(18)
    C8 0.0410(15) 0.0418(17) 0.0514(18) -0.0083(14) -0.0009(14) -0.0021(15)
    C9 0.0427(16) 0.0295(15) 0.0500(17) -0.0063(12) -0.0011(13) 0.0042(13)
    C10 0.0574(19) 0.049(2) 0.0456(18) -0.0123(16) -0.0049(16) 0.0118(15)
    C11 0.0428(16) 0.0410(17) 0.0344(14) -0.0074(13) -0.0057(12) 0.0083(13)
    C12 0.0372(15) 0.057(2) 0.0375(15) -0.0035(14) 0.0003(12) 0.0092(15)
    C13 0.0374(14) 0.0522(19) 0.0377(15) 0.0077(14) 0.0001(13) 0.0034(14)
    C14 0.0381(14) 0.0344(16) 0.0395(15) 0.0004(12) -0.0042(12) 0.0053(12)
    C15 0.0354(14) 0.0348(15) 0.0335(14) 0.0006(12) -0.0003(11) 0.0029(12)
    C16 0.0418(15) 0.0363(16) 0.0359(14) 0.0020(13) -0.0020(12) -0.0006(12)
    C17 0.0361(15) 0.0415(18) 0.0563(19) -0.0004(13) 0.0069(14) 0.0008(15)
    C18 0.064(2) 0.063(3) 0.069(2) 0.0023(19) 0.021(2) 0.012(2)
    C19 0.051(2) 0.067(3) 0.078(3) 0.0075(19) 0.0229(19) 0.002(2)
    C20 0.0408(18) 0.068(3) 0.101(3) -0.0070(18) -0.009(2) -0.005(2)
    C21 0.0445(18) 0.073(3) 0.057(2) 0.0152(18) 0.0074(16) -0.0003(19)
    C22 0.083(3) 0.157(6) 0.075(3) 0.041(4) -0.010(3) -0.052(3)
    C23 0.074(3) 0.128(5) 0.115(4) 0.025(3) 0.051(3) 0.007(4)
    C24 0.062(2) 0.084(3) 0.093(3) 0.031(2) -0.002(2) -0.001(3)
_geom_special_details
;
All e.s.d.'s (except the e.s.d. in the dihedral angle between two l.s. planes)
are estimated using the full covariance matrix. The cell e.s.d.'s are taken
into account individually in the estimation of e.s.d.'s in distances, angles
and torsion angles; correlations between e.s.d.'s in cell parameters are only
used when they are defined by crystal symmetry. An approximate (isotropic)
treatment of cell e.s.d.'s is used for estimating e.s.d.'s involving l.s.
planes.
;
loop_
    _geom_bond_atom_site_label_1
    _geom_bond_atom_site_label_2
    _geom_bond_site_symmetry_2
    _geom_bond_distance
    _geom_bond_publ_flag
    O1 C14 . 1.370(4) ?
    O1 H1O . 0.9421 ?
    O2 C9 . 1.422(4) ?
    O2 H2O . 0.9261 ?
    N1 C8 . 1.460(4) ?
    N1 C7 . 1.468(4) ?
    N1 H1N . 0.9181 ?
    C1 C6 . 1.368(5) ?
    C1 C2 . 1.381(5) ?
    C1 C7 . 1.496(5) ?
    C2 C3 . 1.383(6) ?
    C2 H2A . 0.9300 ?
    C3 C4 . 1.359(7) ?
    C3 H3A . 0.9300 ?
    C4 C5 . 1.352(7) ?
    C4 H4A . 0.9300 ?
    C5 C6 . 1.380(6) ?
    C5 H5A . 0.9300 ?
    C6 H6A . 0.9300 ?
    C7 H7A . 0.9700 ?
    C7 H7B . 0.9700 ?
    C8 C9 . 1.507(4) ?
    C8 H8A . 0.9700 ?
    C8 H8B . 0.9700 ?
    C9 C10 . 1.529(4) ?
    C9 H9A . 0.9800 ?
    C10 C11 . 1.500(5) ?
    C10 H10A . 0.9700 ?
    C10 H10B . 0.9700 ?
    C11 C12 . 1.381(5) ?
    C11 C16 . 1.388(4) ?
    C12 C13 . 1.377(5) ?
    C12 H12A . 0.9300 ?
    C13 C14 . 1.412(4) ?
    C13 C21 . 1.541(5) ?
    C14 C15 . 1.404(4) ?
    C15 C16 . 1.380(4) ?
    C15 C17 . 1.536(4) ?
    C16 H16A . 0.9300 ?
    C17 C19 . 1.528(5) ?
    C17 C20 . 1.530(5) ?
    C17 C18 . 1.533(5) ?
    C18 H18A . 0.9600 ?
    C18 H18B . 0.9600 ?
    C18 H18C . 0.9600 ?
    C19 H19A . 0.9600 ?
    C19 H19B . 0.9600 ?
    C19 H19C . 0.9600 ?
    C20 H20A . 0.9600 ?
    C20 H20B . 0.9600 ?
    C20 H20C . 0.9600 ?
    C21 C24 . 1.516(6) ?
    C21 C22 . 1.521(6) ?
    C21 C23 . 1.528(6) ?
    C22 H22A . 0.9600 ?
    C22 H22B . 0.9600 ?
    C22 H22C . 0.9600 ?
    C23 H23A . 0.9600 ?
    C23 H23B . 0.9600 ?
    C23 H23C . 0.9600 ?
    C24 H24A . 0.9600 ?
    C24 H24B . 0.9600 ?
    C24 H24C . 0.9600 ?
loop_
    _geom_angle_atom_site_label_1
    _geom_angle_atom_site_label_2
    _geom_angle_atom_site_label_3
    _geom_angle_site_symmetry_1
    _geom_angle_site_symmetry_3
    _geom_angle
    _geom_angle_publ_flag
    C14 O1 H1O . . 129.5 ?
    C9 O2 H2O . . 116.8 ?
    C8 N1 C7 . . 110.6(2) ?
    C8 N1 H1N . . 103.2 ?
    C7 N1 H1N . . 104.0 ?
    C6 C1 C2 . . 118.1(4) ?
    C6 C1 C7 . . 120.9(4) ?
    C2 C1 C7 . . 121.0(3) ?
    C1 C2 C3 . . 120.4(4) ?
    C1 C2 H2A . . 119.8 ?
    C3 C2 H2A . . 119.8 ?
    C4 C3 C2 . . 120.1(5) ?
    C4 C3 H3A . . 120.0 ?
    C2 C3 H3A . . 120.0 ?
    C5 C4 C3 . . 120.2(4) ?
    C5 C4 H4A . . 119.9 ?
    C3 C4 H4A . . 119.9 ?
    C4 C5 C6 . . 119.9(5) ?
    C4 C5 H5A . . 120.0 ?
    C6 C5 H5A . . 120.0 ?
    C1 C6 C5 . . 121.2(5) ?
    C1 C6 H6A . . 119.4 ?
    C5 C6 H6A . . 119.4 ?
    N1 C7 C1 . . 112.0(3) ?
    N1 C7 H7A . . 109.2 ?
    C1 C7 H7A . . 109.2 ?
    N1 C7 H7B . . 109.2 ?
    C1 C7 H7B . . 109.2 ?
    H7A C7 H7B . . 107.9 ?
    N1 C8 C9 . . 112.0(2) ?
    N1 C8 H8A . . 109.2 ?
    C9 C8 H8A . . 109.2 ?
    N1 C8 H8B . . 109.2 ?
    C9 C8 H8B . . 109.2 ?
    H8A C8 H8B . . 107.9 ?
    O2 C9 C8 . . 108.7(3) ?
    O2 C9 C10 . . 110.2(3) ?
    C8 C9 C10 . . 112.6(3) ?
    O2 C9 H9A . . 108.4 ?
    C8 C9 H9A . . 108.4 ?
    C10 C9 H9A . . 108.4 ?
    C11 C10 C9 . . 114.2(3) ?
    C11 C10 H10A . . 108.7 ?
    C9 C10 H10A . . 108.7 ?
    C11 C10 H10B . . 108.7 ?
    C9 C10 H10B . . 108.7 ?
    H10A C10 H10B . . 107.6 ?
    C12 C11 C16 . . 117.5(3) ?
    C12 C11 C10 . . 121.3(3) ?
    C16 C11 C10 . . 121.2(3) ?
    C13 C12 C11 . . 123.2(3) ?
    C13 C12 H12A . . 118.4 ?
    C11 C12 H12A . . 118.4 ?
    C12 C13 C14 . . 117.4(3) ?
    C12 C13 C21 . . 121.1(3) ?
    C14 C13 C21 . . 121.6(3) ?
    O1 C14 C15 . . 117.1(3) ?
    O1 C14 C13 . . 121.3(3) ?
    C15 C14 C13 . . 121.5(3) ?
    C16 C15 C14 . . 117.4(3) ?
    C16 C15 C17 . . 121.0(3) ?
    C14 C15 C17 . . 121.7(3) ?
    C15 C16 C11 . . 123.0(3) ?
    C15 C16 H16A . . 118.5 ?
    C11 C16 H16A . . 118.5 ?
    C19 C17 C20 . . 107.3(3) ?
    C19 C17 C18 . . 106.5(3) ?
    C20 C17 C18 . . 110.4(3) ?
    C19 C17 C15 . . 111.7(3) ?
    C20 C17 C15 . . 110.3(3) ?
    C18 C17 C15 . . 110.5(3) ?
    C17 C18 H18A . . 109.5 ?
    C17 C18 H18B . . 109.5 ?
    H18A C18 H18B . . 109.5 ?
    C17 C18 H18C . . 109.5 ?
    H18A C18 H18C . . 109.5 ?
    H18B C18 H18C . . 109.5 ?
    C17 C19 H19A . . 109.5 ?
    C17 C19 H19B . . 109.5 ?
    H19A C19 H19B . . 109.5 ?
    C17 C19 H19C . . 109.5 ?
    H19A C19 H19C . . 109.5 ?
    H19B C19 H19C . . 109.5 ?
    C17 C20 H20A . . 109.5 ?
    C17 C20 H20B . . 109.5 ?
    H20A C20 H20B . . 109.5 ?
    C17 C20 H20C . . 109.5 ?
    H20A C20 H20C . . 109.5 ?
    H20B C20 H20C . . 109.5 ?
    C24 C21 C22 . . 110.9(4) ?
    C24 C21 C23 . . 106.1(4) ?
    C22 C21 C23 . . 106.4(4) ?
    C24 C21 C13 . . 111.3(3) ?
    C22 C21 C13 . . 110.8(3) ?
    C23 C21 C13 . . 111.1(4) ?
    C21 C22 H22A . . 109.5 ?
    C21 C22 H22B . . 109.5 ?
    H22A C22 H22B . . 109.5 ?
    C21 C22 H22C . . 109.5 ?
    H22A C22 H22C . . 109.5 ?
    H22B C22 H22C . . 109.5 ?
    C21 C23 H23A . . 109.5 ?
    C21 C23 H23B . . 109.5 ?
    H23A C23 H23B . . 109.5 ?
    C21 C23 H23C . . 109.5 ?
    H23A C23 H23C . . 109.5 ?
    H23B C23 H23C . . 109.5 ?
    C21 C24 H24A . . 109.5 ?
    C21 C24 H24B . . 109.5 ?
    H24A C24 H24B . . 109.5 ?
    C21 C24 H24C . . 109.5 ?
    H24A C24 H24C . . 109.5 ?
    H24B C24 H24C . . 109.5 ?
loop_
    _geom_torsion_atom_site_label_1
    _geom_torsion_atom_site_label_2
    _geom_torsion_atom_site_label_3
    _geom_torsion_atom_site_label_4
    _geom_torsion_site_symmetry_1
    _geom_torsion_site_symmetry_2
    _geom_torsion_site_symmetry_3
    _geom_torsion_site_symmetry_4
    _geom_torsion
    _geom_torsion_publ_flag
    C6 C1 C2 C3 . . . . -0.2(6) ?
    C7 C1 C2 C3 . . . . 179.9(4) ?
    C1 C2 C3 C4 . . . . 1.4(7) ?
    C2 C3 C4 C5 . . . . -2.3(7) ?
    C3 C4 C5 C6 . . . . 2.0(8) ?
    C2 C1 C6 C5 . . . . -0.2(6) ?
    C7 C1 C6 C5 . . . . 179.8(4) ?
    C4 C5 C6 C1 . . . . -0.7(8) ?
    C8 N1 C7 C1 . . . . -170.7(3) ?
    C6 C1 C7 N1 . . . . 103.3(4) ?
    C2 C1 C7 N1 . . . . -76.8(4) ?
    C7 N1 C8 C9 . . . . -175.8(3) ?
    N1 C8 C9 O2 . . . . -54.2(3) ?
    N1 C8 C9 C10 . . . . -176.6(3) ?
    O2 C9 C10 C11 . . . . 173.9(3) ?
    C8 C9 C10 C11 . . . . -64.5(4) ?
    C9 C10 C11 C12 . . . . -91.6(4) ?
    C9 C10 C11 C16 . . . . 88.4(4) ?
    C16 C11 C12 C13 . . . . -0.9(4) ?
    C10 C11 C12 C13 . . . . 179.1(3) ?
    C11 C12 C13 C14 . . . . -1.6(5) ?
    C11 C12 C13 C21 . . . . 177.2(3) ?
    C12 C13 C14 O1 . . . . 178.5(3) ?
    C21 C13 C14 O1 . . . . -0.2(4) ?
    C12 C13 C14 C15 . . . . 2.5(4) ?
    C21 C13 C14 C15 . . . . -176.2(3) ?
    O1 C14 C15 C16 . . . . -177.1(3) ?
    C13 C14 C15 C16 . . . . -1.0(4) ?
    O1 C14 C15 C17 . . . . 2.4(4) ?
    C13 C14 C15 C17 . . . . 178.5(3) ?
    C14 C15 C16 C11 . . . . -1.7(4) ?
    C17 C15 C16 C11 . . . . 178.8(3) ?
    C12 C11 C16 C15 . . . . 2.6(4) ?
    C10 C11 C16 C15 . . . . -177.4(3) ?
    C16 C15 C17 C19 . . . . -1.2(4) ?
    C14 C15 C17 C19 . . . . 179.3(3) ?
    C16 C15 C17 C20 . . . . 118.1(3) ?
    C14 C15 C17 C20 . . . . -61.4(4) ?
    C16 C15 C17 C18 . . . . -119.5(3) ?
    C14 C15 C17 C18 . . . . 61.0(4) ?
    C12 C13 C21 C24 . . . . 114.3(4) ?
    C14 C13 C21 C24 . . . . -67.0(4) ?
    C12 C13 C21 C22 . . . . -121.8(4) ?
    C14 C13 C21 C22 . . . . 56.9(5) ?
    C12 C13 C21 C23 . . . . -3.8(5) ?
    C14 C13 C21 C23 . . . . 174.9(4) ?
loop_
    _geom_hbond_atom_site_label_D
    _geom_hbond_atom_site_label_H
    _geom_hbond_atom_site_label_A
    _geom_hbond_site_symmetry_A
    _geom_hbond_distance_DH
    _geom_hbond_distance_HA
    _geom_hbond_distance_DA
    _geom_hbond_angle_DHA
    _geom_hbond_publ_flag
    O1 H1O O2 8_655 0.94 1.96 2.811(3) 149 y
    O2 H2O N1 5_666 0.93 2.01 2.873(4) 155 y
data_global
_journal_date_recd_electronic     2011-07-04
_journal_date_accepted     2011-07-06
_journal_name_full     'Acta Crystallographica, Section E'
_journal_year     2011
_journal_volume     67
_journal_issue      8
_journal_page_first     o2024
_journal_page_last     o2024
_journal_paper_category     QO
_journal_coeditor_code     BT5572
_publ_contact_author_name     'Iv\'an Brito'
_publ_contact_author_address
;
Departamento de Qu\'imica
Facultad de Ciencias B\'asicas
Universidad de Antofagasta
Casilla 170
Antofagasta - Chile
;
_publ_contact_author_email     'ivanbritob@yahoo.com'
_publ_contact_author_fax     '56-55-637457'
_publ_contact_author_phone     '56-55-637814'
_publ_section_title
;
4-[3-(Benzylamino)-2-hydroxypropyl]-2,6-di-<i>tert</i>-butylphenol
;
loop_
    _publ_author_name
    _publ_author_footnote
    _publ_author_address
    'Asgarova, Ayten R.' .
;
Department of Organic Chemistry, Baku State University, Baku, Azerbaijan
;
    'Allahverdiyev, Mirze A.' .
;
Department of Organic Chemistry, Baku State University, Baku, Azerbaijan
;
    'Khalilov, Ali. N.' .
;
Department of Organic Chemistry, Baku State University, Baku, Azerbaijan
;
    'Gurbanov, Atash V.' .
;
Department of Organic Chemistry, Baku State University, Baku, Azerbaijan
;
    'Brito, Iv\'an' .
;
Departamento de Qu\'imica
Facultad de Ciencias B\'asicas
Universidad de Antofagasta
Casilla 170
Antofagasta
Chile
;
