# Supplementary material for: 4-[3-(Benzyl­amino)-2-hy­droxy­prop­yl]-2,6-di-tert-butyl­phenol
Source: Acta Crystallogr Sect E Struct Rep Online. 2011 Jul 13;67(Pt 8):o2024. doi: 10.1107/S1600536811027115 (PMC3213475; doi:10.1107/S1600536811027115)
Supplement: Supplementary file 2 [file e-67-o2024-Isup2.hkl]

# 
# h,k,l, Fc-squared, Fo-squared, sigma(Fo-squared) and status flag 
# 
data_I
_shelx_title ' C in Pbca' 
_shelx_refln_list_code          4 
_shelx_F_calc_maximum      303.38 
_exptl_crystal_F_000      1616.00 
_reflns_d_resolution_high  0.7828 
 
loop_ 
 _symmetry_equiv_pos_as_xyz 
 'x, y, z' 
 '-x+1/2, -y, z+1/2' 
 '-x, y+1/2, -z+1/2' 
 'x+1/2, -y+1/2, -z' 
 '-x, -y, -z' 
 'x-1/2, y, -z-1/2' 
 'x, -y-1/2, z-1/2' 
 '-x-1/2, y-1/2, z' 
 
_cell_length_a     9.8053 
_cell_length_b    18.8699 
_cell_length_c    23.5842 
_cell_angle_alpha  90.000 
_cell_angle_beta   90.000 
_cell_angle_gamma  90.000 
 
_shelx_F_squared_multiplier     1.000 
 
loop_ 
 _refln_index_h 
 _refln_index_k 
 _refln_index_l 
 _refln_F_squared_calc 
 _refln_F_squared_meas 
 _refln_F_squared_sigma 
 _refln_observed_status 
   2   0   0    52750.42    56546.00   1010.83 o 
   4   0   0      631.68      612.05     16.80 o 
   6   0   0     6002.31     6002.07    112.40 o 
   8   0   0      106.48      112.31     11.59 o 
  10   0   0       19.23       16.30     14.45 o 
  12   0   0      308.11      356.10     20.84 o 
   2   1   0     6717.01     7360.05     93.35 o 
   4   1   0     4286.30     4941.79     64.84 o 
   6   1   0      166.71      162.79      7.63 o 
   8   1   0       29.61       43.13      6.68 o 
  10   1   0      173.03      172.32     10.70 o 
  12   1   0       23.47       37.14      9.16 o 
   0   2   0       39.44       -4.00      2.67 o 
   2   2   0    16089.17    16606.18    190.25 o 
   4   2   0     1115.06      949.66     15.65 o 
   6   2   0      275.22      243.37      9.41 o 
   8   2   0      232.89      222.10     10.03 o 
  10   2   0       28.44       20.76      7.42 o 
  12   2   0      115.32      162.75     14.46 o 
   2   3   0    19263.22    18377.80    254.01 o 
   4   3   0       39.04       50.96      4.22 o 
   6   3   0     1124.85     1064.36     18.37 o 
   8   3   0      763.16      638.34     15.17 o 
  10   3   0       82.27       77.96      8.70 o 
  12   3   0       38.02       71.46     17.03 o 
   0   4   0    92040.90    76258.06   1622.62 o 
   2   4   0      358.83      282.71     11.09 o 
   4   4   0      660.25      648.58     12.01 o 
   6   4   0      160.98      143.95      7.20 o 
   8   4   0      139.32      185.66      9.23 o 
  10   4   0      327.11      313.34     14.28 o 
  12   4   0       58.91       62.44     13.00 o 
   2   5   0       51.61      103.72      3.75 o 
   4   5   0      826.40      825.72     14.33 o 
   6   5   0     1259.35     1080.82     18.84 o 
   8   5   0       21.77       19.22      6.33 o 
  10   5   0      802.40      829.62     19.47 o 
  12   5   0        0.77        2.03     17.83 o 
   0   6   0    12296.26    10599.81    308.42 o 
   2   6   0      747.89      614.84      9.37 o 
   4   6   0      412.77      357.55      9.69 o 
   6   6   0      217.39      217.48      8.95 o 
   8   6   0      705.62      642.88     15.72 o 
  10   6   0       14.28       18.84      9.24 o 
  12   6   0      135.61      165.94     18.25 o 
   2   7   0      884.02      768.64     13.34 o 
   4   7   0     9675.91    10000.27    196.40 o 
   6   7   0      120.05      141.12      7.21 o 
   8   7   0      143.33      125.79      8.59 o 
  10   7   0        1.13        0.93      8.96 o 
   0   8   0     3538.83     3029.48     57.78 o 
   2   8   0      217.72      252.73      7.67 o 
   4   8   0       30.05       17.59      4.21 o 
   6   8   0      913.79      845.29     21.49 o 
   8   8   0       26.30        9.57      6.87 o 
  10   8   0      164.67      179.68     13.14 o 
   2   9   0      205.51      174.73      7.25 o 
   4   9   0       14.21       13.84      4.04 o 
   6   9   0      227.02      244.52     13.22 o 
   8   9   0      231.90      198.89     12.35 o 
  10   9   0      105.06       85.51     17.14 o 
   0  10   0     5872.68     5554.32    132.28 o 
   2  10   0      191.40      168.58      7.25 o 
   4  10   0      209.39      307.10     11.80 o 
   6  10   0     4833.08     4272.09     71.71 o 
   8  10   0     1465.82     1364.35     29.02 o 
  10  10   0        0.47       -1.63     11.31 o 
   2  11   0      813.68      800.10     14.97 o 
   4  11   0      210.80      144.50      9.86 o 
   6  11   0      847.23      808.23     21.07 o 
   8  11   0       71.20       90.74     10.84 o 
  10  11   0      318.04      333.45     21.41 o 
   0  12   0      157.81      185.02     14.62 o 
   2  12   0       65.20       82.33      6.21 o 
   4  12   0       26.36       23.45      8.42 o 
   6  12   0      170.97      134.81     11.36 o 
   8  12   0      193.21      172.69     14.85 o 
  10  12   0      115.52      105.20     16.14 o 
   2  13   0      311.12      217.00      9.91 o 
   4  13   0      177.29      177.39     11.13 o 
   6  13   0      285.18      301.13     14.92 o 
   8  13   0       50.96       40.44     12.11 o 
  10  13   0       12.97       -2.14     16.23 o 
   0  14   0     1013.92      900.60     25.28 o 
   2  14   0     1729.76     1511.88     25.04 o 
   4  14   0       71.26       95.36     10.28 o 
   6  14   0      189.37      152.26     12.41 o 
   8  14   0      300.79      213.52     16.68 o 
  10  14   0       12.45        0.20     13.77 o 
   2  15   0     1178.80      973.43     19.25 o 
   4  15   0        0.42        5.45      8.61 o 
   6  15   0      545.93      461.30     20.45 o 
   8  15   0        0.01      -17.06     11.72 o 
   0  16   0      530.26      401.97     19.31 o 
   2  16   0      117.71      102.97      8.72 o 
   4  16   0      123.02      115.68     11.15 o 
   6  16   0      196.38      185.83     17.03 o 
   8  16   0        7.12        3.40     12.29 o 
   2  17   0       68.63       47.52      9.96 o 
   4  17   0       12.24       30.70     11.58 o 
   6  17   0       29.79       42.19     12.95 o 
   8  17   0      136.45      127.36     16.14 o 
   0  18   0       20.21        1.50     10.95 o 
   2  18   0       96.72      102.04     11.22 o 
   4  18   0        0.15       -3.42     11.12 o 
   6  18   0       16.28       21.71     12.94 o 
   8  18   0      117.01      138.21     16.94 o 
   2  19   0      109.03      117.41     12.02 o 
   4  19   0        0.63       -0.62     11.77 o 
   6  19   0       65.14       76.63     15.27 o 
   0  20   0      174.96      130.60     21.38 o 
   2  20   0       39.77       40.97     10.92 o 
   4  20   0        7.64        7.63     11.97 o 
   6  20   0       20.41       33.15     14.04 o 
   2  21   0        6.52       11.91     10.63 o 
   4  21   0        2.53        6.94     13.49 o 
   6  21   0       22.24       34.90     20.23 o 
   0  22   0        4.05       -0.33     41.17 o 
   2  22   0       13.74       31.92     12.72 o 
   4  22   0       47.63       26.17     13.53 o 
   2  23   0        0.00       11.98     16.58 o 
   0  24   0      107.26      164.69     33.25 o 
   1   1   1     7074.39     7383.08     47.91 o 
   2   1   1    12735.72    14111.56    125.63 o 
   3   1   1     4272.41     4743.85    119.94 o 
   4   1   1       42.17       45.48      2.96 o 
   5   1   1       13.78       36.75      3.82 o 
   6   1   1     1224.46     1403.19     25.79 o 
   7   1   1       31.49       27.98      3.95 o 
   8   1   1        0.89        2.05      4.07 o 
   9   1   1       20.96       26.46      5.19 o 
  10   1   1       46.37       59.22      7.30 o 
  11   1   1       27.40       44.43      5.92 o 
  12   1   1       19.40       30.70      6.86 o 
   0   2   1     1849.30     1450.08     33.39 o 
   1   2   1      594.20      524.66     11.15 o 
   2   2   1     3794.88     3817.72     32.24 o 
   3   2   1     5245.83     5312.64    116.42 o 
   4   2   1     1620.65     1775.31     78.08 o 
   5   2   1     2528.52     2758.95     27.24 o 
   6   2   1       78.12       60.19      3.98 o 
   7   2   1       58.33       71.49      6.35 o 
   8   2   1      100.54      124.01      6.20 o 
   9   2   1        0.01        3.55      4.85 o 
  10   2   1       16.02       23.62      5.29 o 
  11   2   1        0.09       -0.59      5.36 o 
  12   2   1       22.07       33.55      7.10 o 
   1   3   1    17118.16    16210.72    405.35 o 
   2   3   1      239.58      315.73     39.12 o 
   3   3   1     9562.05     9832.25     88.53 o 
   4   3   1      177.21      200.07      4.88 o 
   5   3   1      213.10      261.20     16.43 o 
   6   3   1      368.64      407.70     17.39 o 
   7   3   1      243.13      209.15      6.91 o 
   8   3   1       40.92       63.00      4.93 o 
   9   3   1      149.52      145.97      6.56 o 
  10   3   1        8.65        9.00      5.18 o 
  11   3   1      126.95      155.99      7.78 o 
  12   3   1        1.15        8.15      6.88 o 
   0   4   1    23454.68    20773.83    700.90 o 
   1   4   1     9306.87     8596.82    196.42 o 
   2   4   1     2460.88     2242.63     39.30 o 
   3   4   1     1738.24     1720.30     24.68 o 
   4   4   1       28.26       34.79      3.06 o 
   5   4   1        3.20       19.38      2.96 o 
   6   4   1       70.66       56.94      5.73 o 
   7   4   1       42.95       52.48      4.69 o 
   8   4   1       20.01       20.14      4.43 o 
   9   4   1       22.10       45.01      5.33 o 
  10   4   1       38.82       57.42      7.66 o 
  11   4   1      363.50      368.44     10.50 o 
  12   4   1       65.73       81.58     11.26 o 
   1   5   1     5188.03     4645.43     54.46 o 
   2   5   1       37.26       27.46      5.23 o 
   3   5   1     3529.83     3593.82     52.96 o 
   4   5   1        0.50       -0.85      2.50 o 
   5   5   1      128.28      147.56      4.69 o 
   6   5   1       96.44      100.44     11.16 o 
   7   5   1      343.00      374.56     31.23 o 
   8   5   1      599.89      643.00     17.89 o 
   9   5   1        0.83       -2.55      4.91 o 
  10   5   1       25.08       29.37      5.58 o 
  11   5   1       86.05      118.33      8.71 o 
  12   5   1        7.38       12.00     10.24 o 
   0   6   1     2266.96     1985.62     66.04 o 
   1   6   1     5541.91     4598.56     99.77 o 
   2   6   1       55.65       88.73     14.07 o 
   3   6   1     3685.52     3704.06     52.49 o 
   4   6   1      996.03     1194.51     48.82 o 
   5   6   1     1624.53     1523.27     30.42 o 
   6   6   1       97.43      133.94     11.04 o 
   7   6   1      208.87      244.25     11.14 o 
   8   6   1       63.34       74.85      5.79 o 
   9   6   1      359.93      353.89      9.49 o 
  10   6   1       29.25       35.68      6.32 o 
  11   6   1      318.66      346.55     12.28 o 
  12   6   1        1.52       18.91      9.72 o 
   1   7   1      243.50      175.17      4.56 o 
   2   7   1       59.17       41.12      6.74 o 
   3   7   1       85.64      181.44     11.38 o 
   4   7   1        7.03       13.68      2.95 o 
   5   7   1      850.52      903.95     48.08 o 
   6   7   1      136.72      147.68     13.99 o 
   7   7   1       62.13       48.92      4.60 o 
   8   7   1      167.37      183.78      9.57 o 
   9   7   1      284.91      258.19      8.94 o 
  10   7   1        9.10        3.62      6.65 o 
  11   7   1        2.75        6.07      7.99 o 
   0   8   1     3342.60     3134.44     82.32 o 
   1   8   1     1511.16     1261.10    109.59 o 
   2   8   1      430.43      452.64     32.84 o 
   3   8   1     4835.90     4746.21     50.30 o 
   4   8   1        0.70        2.24      3.32 o 
   5   8   1       12.66        9.13      3.72 o 
   6   8   1     1226.40     1128.83     72.69 o 
   7   8   1      216.84      237.23     35.06 o 
   8   8   1       29.13       16.58      5.49 o 
   9   8   1      114.36      106.36      7.80 o 
  10   8   1        1.38        5.29      6.99 o 
  11   8   1      135.20      131.94     11.67 o 
   1   9   1     1097.37     1168.53    136.51 o 
   2   9   1     2708.23     2774.43    201.28 o 
   3   9   1      354.36      241.33      8.12 o 
   4   9   1      715.35      667.23     24.42 o 
   5   9   1      347.66      335.32      9.05 o 
   6   9   1      990.11      889.50     63.49 o 
   7   9   1      250.97      233.71     16.57 o 
   8   9   1       35.88       28.46      6.52 o 
   9   9   1      328.45      287.43     16.84 o 
  10   9   1        4.32       -3.69      7.61 o 
  11   9   1       99.06      109.76     10.99 o 
   0  10   1      337.55      304.58     55.83 o 
   1  10   1     7585.25     6711.19    409.49 o 
   2  10   1      139.28      119.44     11.20 o 
   3  10   1      646.14      641.65     40.12 o 
   4  10   1      119.90      140.85      5.44 o 
   5  10   1      837.52     1010.68     94.38 o 
   6  10   1       16.65       45.94      5.42 o 
   7  10   1      236.93      230.03     18.34 o 
   8  10   1       20.24       39.52      6.78 o 
   9  10   1        0.72       -3.35      6.90 o 
  10  10   1        0.43       -6.74      8.04 o 
  11  10   1      393.85      437.24     24.62 o 
   1  11   1       69.75      194.13     39.15 o 
   2  11   1       18.64       29.52      3.99 o 
   3  11   1      171.23      172.15      5.98 o 
   4  11   1      470.81      438.52     25.36 o 
   5  11   1        0.90       37.14      4.73 o 
   6  11   1       62.79      102.70     23.71 o 
   7  11   1      406.67      449.94     49.19 o 
   8  11   1       38.46       28.42      7.28 o 
   9  11   1        2.21       -9.42      7.60 o 
  10  11   1       12.73       21.87     10.58 o 
  11  11   1       38.41       27.13     10.12 o 
   0  12   1      308.68      253.71     11.51 o 
   1  12   1     1523.77     1273.59     76.51 o 
   2  12   1       20.35       19.95      3.58 o 
   3  12   1       10.14       26.02      9.22 o 
   4  12   1      125.42      145.51     28.61 o 
   5  12   1      263.49      271.34     34.31 o 
   6  12   1      833.08      797.22     60.31 o 
   7  12   1       67.62       82.07      7.51 o 
   8  12   1       13.29        8.95      7.30 o 
   9  12   1       73.85       60.50      9.22 o 
  10  12   1       33.64       35.28     14.78 o 
   1  13   1      351.48      309.86      7.60 o 
   2  13   1       32.78       53.47      9.21 o 
   3  13   1        0.49       19.02      4.64 o 
   4  13   1        7.98       16.00      5.93 o 
   5  13   1     1221.08     1039.18     59.25 o 
   6  13   1       32.47       46.75     11.08 o 
   7  13   1       18.06       18.10      7.37 o 
   8  13   1        3.74       -5.73      7.76 o 
   9  13   1       21.59       19.55      8.78 o 
  10  13   1       10.29        7.40      9.18 o 
   0  14   1      359.49      423.41     55.00 o 
   1  14   1      134.89      138.41     16.04 o 
   2  14   1       42.66       56.79      5.93 o 
   3  14   1      507.27      494.08     29.41 o 
   4  14   1       13.63       10.20      5.97 o 
   5  14   1      166.30      133.81      7.98 o 
   6  14   1      278.20      276.22     32.66 o 
   7  14   1       92.99       63.80     12.46 o 
   8  14   1        1.31       -0.21      8.12 o 
   9  14   1       29.15       11.30      9.01 o 
  10  14   1        0.71      -11.68      9.18 o 
   1  15   1      690.59      598.77     53.97 o 
   2  15   1     1098.45     1148.29    180.32 o 
   3  15   1      129.88      319.08     51.78 o 
   4  15   1        0.19        5.69      6.25 o 
   5  15   1       54.60       53.77      7.05 o 
   6  15   1        1.78       17.41      7.30 o 
   7  15   1        7.23       -5.73      7.95 o 
   8  15   1       18.21       -1.55      8.54 o 
   9  15   1        4.15       -1.36      9.05 o 
   0  16   1       24.53       76.87     16.00 o 
   1  16   1      412.07      392.54     51.07 o 
   2  16   1      454.91      547.88    101.08 o 
   3  16   1     2860.53     2124.12    271.07 o 
   4  16   1      100.89      159.54     36.32 o 
   5  16   1       72.31       69.07     15.39 o 
   6  16   1       10.75       21.69      8.33 o 
   7  16   1        3.40        0.57      8.56 o 
   8  16   1       16.26       10.45      9.07 o 
   9  16   1       37.00       20.93      9.90 o 
   1  17   1      103.20      108.64     19.40 o 
   2  17   1      280.65      235.62     32.11 o 
   3  17   1       10.47       28.34      6.83 o 
   4  17   1      253.93      261.78     44.15 o 
   5  17   1        0.37        5.22      8.02 o 
   6  17   1       83.72       87.25      9.84 o 
   7  17   1       20.26       19.94      9.03 o 
   8  17   1       24.21       31.87      9.75 o 
   0  18   1        4.77       -9.05      7.38 o 
   1  18   1       20.46       20.67     10.20 o 
   2  18   1       79.29       68.03     15.41 o 
   3  18   1      106.08       83.30     13.78 o 
   4  18   1        5.62       13.38      7.37 o 
   5  18   1      286.77      272.99     28.50 o 
   6  18   1       13.76       20.09      9.02 o 
   7  18   1       40.34       34.15      9.78 o 
   8  18   1        4.34       16.95      9.84 o 
   1  19   1       15.36        5.97      6.74 o 
   2  19   1       44.26       71.67     14.44 o 
   3  19   1       14.04        3.66      7.63 o 
   4  19   1        5.64        9.85      8.26 o 
   5  19   1       39.53       51.68      9.49 o 
   6  19   1        1.34       13.25      9.17 o 
   7  19   1       75.22       86.03     11.27 o 
   0  20   1       28.89       45.39     10.70 o 
   1  20   1        0.08        7.96      7.17 o 
   2  20   1        0.01       18.27      9.63 o 
   3  20   1      314.03      286.11     35.47 o 
   4  20   1        0.00        7.90      8.48 o 
   5  20   1       66.61       55.51     11.41 o 
   6  20   1       27.20       57.20     12.18 o 
   1  21   1        9.13       17.29      8.22 o 
   2  21   1        0.08       13.04      8.35 o 
   3  21   1       19.47       34.28     11.95 o 
   4  21   1       10.57        8.89      8.90 o 
   5  21   1       98.33      133.74     15.67 o 
   6  21   1       15.80       16.96     12.83 o 
   0  22   1        0.21        7.63     24.23 o 
   1  22   1       37.72       31.12     15.05 o 
   2  22   1       15.81       34.67      9.93 o 
   3  22   1       15.77        2.85      8.82 o 
   4  22   1        0.34       14.78     10.69 o 
   5  22   1       16.40       16.38     15.19 o 
   1  23   1       12.81       13.82     15.77 o 
   2  23   1        8.04       15.58     14.91 o 
   3  23   1        5.39       -1.67     12.13 o 
   0  24   1       17.76       74.67     17.80 o 
   1  24   1       16.02       52.12     19.85 o 
   1   0   2    17390.11    18312.74    184.61 o 
   2   0   2     2789.34     2756.76     33.39 o 
   3   0   2    15345.25    15535.60    196.07 o 
   4   0   2     7083.39     7991.67    102.74 o 
   5   0   2     1825.46     2070.84     30.22 o 
   6   0   2       29.41       67.70      5.75 o 
   7   0   2     1181.93     1202.08     21.32 o 
   8   0   2        2.84       -3.60      5.70 o 
   9   0   2      291.40      310.14     12.49 o 
  10   0   2        2.72       -3.73      6.94 o 
  11   0   2        2.99      -13.18      8.78 o 
  12   0   2       75.54      113.67     11.25 o 
   1   1   2    12702.38    13189.41    113.54 o 
   2   1   2     2000.70     1900.17     16.22 o 
   3   1   2      409.20      605.33     62.21 o 
   4   1   2      452.24      432.55      9.10 o 
   5   1   2     1787.31     2124.50     98.95 o 
   6   1   2       22.95       57.59      7.44 o 
   7   1   2      438.25      429.25      8.57 o 
   8   1   2       56.06       58.65      4.98 o 
   9   1   2        0.03       -7.03      4.69 o 
  10   1   2      156.71      185.50      7.57 o 
  11   1   2       44.31       46.73      6.10 o 
  12   1   2        5.90       25.97      9.07 o 
   0   2   2      110.51      138.59     20.52 o 
   1   2   2    24335.00    23710.78    424.17 o 
   2   2   2    22764.81    23185.99    185.00 o 
   3   2   2       20.52       51.31      2.60 o 
   4   2   2      126.36      100.92      7.70 o 
   5   2   2     2960.34     2903.24     31.27 o 
   6   2   2      329.59      390.83      7.85 o 
   7   2   2        1.03       -2.44      3.78 o 
   8   2   2      511.19      517.23     18.40 o 
   9   2   2      326.33      289.78      8.93 o 
  10   2   2      236.22      265.64      8.63 o 
  11   2   2       56.85       55.37      6.15 o 
  12   2   2       31.72       37.83      7.27 o 
   1   3   2      115.44      128.85      5.65 o 
   2   3   2       45.05      107.12     18.71 o 
   3   3   2     1580.77     1691.40     44.60 o 
   4   3   2      783.75      996.79     74.16 o 
   5   3   2        1.85       32.73      5.11 o 
   6   3   2      669.30      701.02     11.12 o 
   7   3   2        1.98       -1.63      3.42 o 
   8   3   2      606.69      590.11     10.53 o 
   9   3   2       15.01       13.48      4.85 o 
  10   3   2        0.69       -5.09      4.89 o 
  11   3   2        3.54       -1.58      5.42 o 
  12   3   2       27.02       26.35      7.71 o 
   0   4   2     8323.80     7218.67    565.18 o 
   1   4   2    12699.39    11508.92    172.30 o 
   2   4   2    12179.63    11664.68    142.60 o 
   3   4   2      296.20      365.76     11.52 o 
   4   4   2      608.41      749.23     82.91 o 
   5   4   2      221.68      204.19      9.79 o 
   6   4   2       46.36       69.17      7.41 o 
   7   4   2       14.48       28.79      4.79 o 
   8   4   2       30.53       21.08      4.52 o 
   9   4   2     2140.83     2128.19     24.08 o 
  10   4   2        1.78       12.66      5.31 o 
  11   4   2       82.97       73.12      8.03 o 
  12   4   2       27.60       36.07      9.25 o 
   1   5   2     1061.03     1016.39    167.06 o 
   2   5   2       90.65       88.63     14.84 o 
   3   5   2     1509.08     1580.03     91.44 o 
   4   5   2       11.77       15.01      2.66 o 
   5   5   2      569.93      614.19     17.03 o 
   6   5   2      235.50      320.10     19.56 o 
   7   5   2      174.59      180.65      8.63 o 
   8   5   2      185.64      188.10      6.69 o 
   9   5   2      312.81      326.13      9.31 o 
  10   5   2      127.33      152.28      8.20 o 
  11   5   2        0.65        0.33      6.61 o 
  12   5   2        0.41        5.13      8.77 o 
   0   6   2     3885.66     3280.00    333.55 o 
   1   6   2      569.86      558.12    132.26 o 
   2   6   2     1342.31     1336.85     23.39 o 
   3   6   2     1318.91     1407.37    110.74 o 
   4   6   2      268.19      262.28     23.87 o 
   5   6   2      376.47      357.89      8.73 o 
   6   6   2      308.91      289.94      6.84 o 
   7   6   2      113.97      136.64     16.53 o 
   8   6   2      144.19      152.75     16.33 o 
   9   6   2      919.07      847.04     13.33 o 
  10   6   2      124.83      131.50      7.59 o 
  11   6   2        8.16       16.56      8.10 o 
  12   6   2       60.22       55.75      9.73 o 
   1   7   2      540.40      516.74     64.33 o 
   2   7   2      186.84      192.59     26.25 o 
   3   7   2     4155.91     3907.63     39.14 o 
   4   7   2      421.54      838.89     73.71 o 
   5   7   2     2418.79     2501.23     46.15 o 
   6   7   2      226.61      230.01      8.77 o 
   7   7   2       58.69       62.06      7.63 o 
   8   7   2      618.73      634.12     16.33 o 
   9   7   2      206.51      220.17     13.77 o 
  10   7   2       31.42       42.54     11.23 o 
  11   7   2       16.54       20.38      8.25 o 
   0   8   2        9.51       66.39     20.65 o 
   1   8   2      780.00      556.72     24.35 o 
   2   8   2     1483.15     1198.93     24.75 o 
   3   8   2      152.52      231.01     33.19 o 
   4   8   2      114.22       83.83      4.50 o 
   5   8   2       35.55       51.99      9.18 o 
   6   8   2       28.80       41.72      4.15 o 
   7   8   2      485.08      474.08      9.50 o 
   8   8   2       53.03       47.42      5.98 o 
   9   8   2      307.22      314.87     10.86 o 
  10   8   2       18.91       12.20      7.21 o 
  11   8   2        0.19        1.43      8.71 o 
   1   9   2      752.30      745.38     23.47 o 
   2   9   2      206.66      234.71     26.07 o 
   3   9   2     2029.36     2013.63     73.15 o 
   4   9   2     1569.16     1442.71     74.71 o 
   5   9   2       88.06       78.18      6.38 o 
   6   9   2       50.43      181.30     29.09 o 
   7   9   2      113.67      123.96      6.67 o 
   8   9   2      273.76      253.56      8.64 o 
   9   9   2       86.33       92.10     13.54 o 
  10   9   2       19.12       10.52      7.45 o 
  11   9   2       25.86       22.61      9.33 o 
   0  10   2     1890.23     1742.47    665.65 o 
   1  10   2     4782.52     4624.75     64.08 o 
   2  10   2       79.59      120.25     19.55 o 
   3  10   2      267.44      241.53     13.02 o 
   4  10   2      358.31      440.30     11.93 o 
   5  10   2       64.72       93.73     15.08 o 
   7  10   2      985.52     1001.00     46.71 o 
   8  10   2      111.86      181.54     43.62 o 
   9  10   2        5.33        4.62      7.13 o 
  10  10   2       23.64       14.30     11.18 o 
  11  10   2        0.75        8.67      9.25 o 
   1  11   2        2.85       21.17      5.18 o 
   2  11   2        1.05       21.57      4.83 o 
   3  11   2      492.66      504.52     30.61 o 
   4  11   2       97.74      135.85      5.69 o 
   5  11   2      103.21       97.84      8.27 o 
   6  11   2        0.88       30.17      5.43 o 
   7  11   2      163.85      207.67     31.14 o 
   8  11   2       56.51       33.59      7.47 o 
   9  11   2       56.21       39.97      8.07 o 
  10  11   2       19.38       28.17      8.86 o 
  11  11   2       24.98       30.74     13.75 o 
   0  12   2     3116.94     2709.24    240.78 o 
   1  12   2     1116.62      966.21     59.00 o 
   2  12   2        7.54        4.07      3.38 o 
   3  12   2      192.22      181.99      6.51 o 
   4  12   2      383.07      263.49     23.37 o 
   5  12   2      348.44      356.48     27.88 o 
   6  12   2      529.69      596.45     53.58 o 
   7  12   2      522.04      466.25     30.63 o 
   8  12   2      145.58      145.84      9.48 o 
   9  12   2        0.41       -2.94      7.87 o 
  10  12   2       12.11        8.64      9.37 o 
   1  13   2       36.66       57.25      4.73 o 
   2  13   2      471.48      380.87     20.01 o 
   3  13   2      130.90      149.13      6.26 o 
   4  13   2      849.98      768.32     33.77 o 
   5  13   2      361.94      364.02     33.40 o 
   6  13   2        5.48       62.18      7.81 o 
   7  13   2       69.81       74.39      8.36 o 
   8  13   2      246.41      241.33     26.15 o 
   9  13   2       14.17       -1.22     10.21 o 
  10  13   2       31.49       33.81     15.44 o 
   0  14   2      604.33      660.66    169.24 o 
   1  14   2     1239.03     1029.00     13.63 o 
   2  14   2      474.32      350.97     50.75 o 
   3  14   2      376.78      354.43     17.90 o 
   4  14   2        7.04       43.66      7.25 o 
   5  14   2        3.01       93.09     17.79 o 
   6  14   2        3.44       24.52      7.30 o 
   7  14   2       34.55       32.82      7.81 o 
   8  14   2      153.40      145.37     19.08 o 
   9  14   2        0.13      -12.66      8.44 o 
  10  14   2        8.97        0.82      9.80 o 
   1  15   2       11.84       19.76      4.91 o 
   2  15   2      429.36      704.00     65.86 o 
   3  15   2      447.45      344.59      9.59 o 
   4  15   2       99.98       79.21      7.17 o 
   5  15   2        2.99        2.18      6.90 o 
   6  15   2        6.63        6.80      7.20 o 
   7  15   2        2.13        1.57      8.17 o 
   8  15   2        1.22        3.99      8.64 o 
   9  15   2       98.23       89.13     10.63 o 
   0  16   2     1051.88      899.69     37.06 o 
   1  16   2        0.34       54.99      8.44 o 
   2  16   2        2.85       78.96     13.86 o 
   3  16   2      127.04      156.97     12.19 o 
   4  16   2       58.71      147.28     25.44 o 
   5  16   2       17.35       28.69      7.42 o 
   6  16   2       47.06       42.43      8.16 o 
   7  16   2      104.82       81.37      9.61 o 
   8  16   2        9.73        9.92      9.17 o 
   9  16   2        7.11       -1.25      9.47 o 
   1  17   2       81.86       66.97      5.92 o 
   2  17   2       51.73       90.87      8.26 o 
   3  17   2       21.09       65.75      7.55 o 
   4  17   2       17.25       80.60     19.11 o 
   5  17   2       18.34       40.77     10.22 o 
   6  17   2        3.96       14.52      8.36 o 
   7  17   2        1.25       -4.16      8.64 o 
   8  17   2        6.03       14.44      9.60 o 
   0  18   2        5.69        5.17      7.55 o 
   1  18   2        0.53       -8.55      5.70 o 
   2  18   2       89.01       74.89      7.61 o 
   3  18   2        2.82        9.13      7.28 o 
   4  18   2       51.72       67.39     15.30 o 
   5  18   2      257.33      221.04     11.71 o 
   6  18   2        0.36        4.71      8.76 o 
   7  18   2       11.51       10.26      9.30 o 
   8  18   2       14.05       14.63     11.04 o 
   1  19   2       30.09       22.96      6.40 o 
   2  19   2      347.48      327.38     31.56 o 
   3  19   2        3.84       11.80      7.45 o 
   4  19   2        1.07       13.05      7.79 o 
   5  19   2        0.47       30.95      8.88 o 
   6  19   2       10.15       10.98      9.89 o 
   7  19   2        2.39       20.98      9.83 o 
   0  20   2       85.04       62.14     11.26 o 
   1  20   2       12.18       27.64      7.37 o 
   2  20   2       52.88       43.02      8.09 o 
   3  20   2       12.69       42.44      8.29 o 
   4  20   2        4.19       14.10     11.20 o 
   5  20   2       19.44       24.09     10.36 o 
   6  20   2       48.37       83.91     10.60 o 
   1  21   2       40.14       33.00      9.45 o 
   2  21   2       11.31       18.52      8.32 o 
   3  21   2        2.46        1.11     10.74 o 
   4  21   2        2.79        1.93      9.54 o 
   5  21   2       54.03       63.11     11.13 o 
   6  21   2        1.17       14.55     10.49 o 
   0  22   2       14.05       36.15     19.08 o 
   1  22   2        1.09       11.38     11.57 o 
   2  22   2        9.98       49.66     10.57 o 
   3  22   2        0.33        6.95      8.97 o 
   4  22   2       22.57       32.17     11.44 o 
   5  22   2       18.23       40.66     12.06 o 
   1  23   2        0.52        8.13     12.82 o 
   2  23   2       10.12        9.04     14.00 o 
   3  23   2       14.04        3.71     13.64 o 
   0  24   2       10.59      119.90     65.21 o 
   1   1   3      177.59      180.10      5.98 o 
   2   1   3     8311.05     8477.43    142.64 o 
   3   1   3       84.30      100.71     13.65 o 
   4   1   3      617.60      621.84      8.38 o 
   5   1   3      413.57      426.14     21.47 o 
   6   1   3       80.81      100.64      9.69 o 
   7   1   3      458.66      464.57     14.51 o 
   8   1   3       12.78        9.91      4.19 o 
   9   1   3        8.75        0.54      4.95 o 
  10   1   3       36.44       46.52      5.84 o 
  11   1   3        0.30       -1.92      5.86 o 
  12   1   3       10.44       25.84      6.95 o 
   0   2   3      219.30      330.46     46.76 o 
   1   2   3     2588.49     2726.50     50.34 o 
   2   2   3     4996.64     5034.90     58.41 o 
   3   2   3      277.45      487.25     60.18 o 
   4   2   3     3353.41     3682.41    116.84 o 
   5   2   3      349.71      331.13      9.01 o 
   6   2   3       53.30       46.06      3.69 o 
   7   2   3       55.11       45.84      5.15 o 
   8   2   3       31.94       37.48      4.77 o 
   9   2   3       11.74        4.98      4.98 o 
  10   2   3        2.02        0.85      4.90 o 
  11   2   3       91.99      112.53      7.34 o 
  12   2   3        2.14        2.21      7.29 o 
   1   3   3      710.92      738.13     29.20 o 
   2   3   3     1061.52     1079.31     17.14 o 
   3   3   3     2292.18     2388.96     66.96 o 
   4   3   3     3656.57     4044.86     37.95 o 
   5   3   3        0.33       24.26      3.00 o 
   6   3   3        2.10        5.51      3.09 o 
   7   3   3       75.99      109.10     11.42 o 
   8   3   3        0.94       -0.90      4.05 o 
   9   3   3        0.16        0.39      4.60 o 
  10   3   3      108.06      124.42      6.68 o 
  11   3   3        0.18        0.63      5.83 o 
  12   3   3        3.03       -3.29      7.79 o 
   0   4   3    15802.86    15163.57   1514.65 o 
   1   4   3      658.26      635.56     14.56 o 
   2   4   3      310.67      347.62      8.31 o 
   3   4   3    14827.74    14854.00    155.66 o 
   4   4   3      305.62      319.85     17.75 o 
   5   4   3       32.35       17.38      2.91 o 
   6   4   3       38.07       52.99      8.93 o 
   7   4   3       74.70       69.95      4.56 o 
   8   4   3       22.05       16.29      4.70 o 
   9   4   3       41.28       56.39      5.41 o 
  10   4   3        1.71        0.30      5.42 o 
  11   4   3        0.99       -5.45      6.41 o 
  12   4   3       17.61       14.41      9.10 o 
   1   5   3       11.78       99.68     11.83 o 
   2   5   3      386.41      451.45     15.10 o 
   3   5   3       27.22       68.16     10.22 o 
   4   5   3      262.99      286.91      6.51 o 
   5   5   3        2.79       17.14      3.34 o 
   6   5   3       91.20      112.52      5.08 o 
   7   5   3      218.36      224.67      6.73 o 
   8   5   3      438.58      449.58     22.74 o 
   9   5   3      216.42      224.30      7.65 o 
  10   5   3       36.62       37.18      6.33 o 
  11   5   3        1.29        1.55      6.90 o 
  12   5   3        4.36        0.37      8.92 o 
   0   6   3     1181.45     1036.99     61.08 o 
   1   6   3      991.97      959.62     10.50 o 
   2   6   3       65.60      111.66     10.42 o 
   3   6   3      716.37      684.35     38.94 o 
   4   6   3      568.25      586.26      9.18 o 
   5   6   3        5.66       16.71      3.11 o 
   6   6   3      196.42      219.76     22.16 o 
   7   6   3      384.18      384.13     13.01 o 
   8   6   3        5.19        8.74      4.54 o 
   9   6   3       19.27       12.89      5.08 o 
  10   6   3      190.21      208.89      8.70 o 
  11   6   3      117.05      118.73     10.65 o 
  12   6   3        0.65       -0.91      9.12 o 
   1   7   3     2421.22     2319.89     37.38 o 
   2   7   3     3852.61     3895.89    133.80 o 
   3   7   3        1.89       30.85      7.97 o 
   4   7   3        7.18       49.14     10.45 o 
   5   7   3        9.84       20.02      3.80 o 
   6   7   3      456.10      500.71      8.81 o 
   7   7   3        8.75        9.85      4.16 o 
   8   7   3      729.36      718.89     11.90 o 
   9   7   3      148.72      158.10     11.81 o 
  10   7   3       15.10       25.67      7.37 o 
  11   7   3        0.12       -1.05      8.01 o 
   0   8   3      132.64      168.63     16.64 o 
   1   8   3      469.16      506.01     32.01 o 
   2   8   3     4619.87     4749.68     92.74 o 
   3   8   3      846.84     1268.95    108.03 o 
   4   8   3        7.23       23.35      3.60 o 
   5   8   3      143.87      119.00      5.22 o 
   6   8   3      627.32      680.69     59.58 o 
   7   8   3       41.28       33.46      5.30 o 
   8   8   3       36.50       45.56      7.43 o 
   9   8   3        0.39       -8.90      5.98 o 
  10   8   3        0.01       -8.64      6.98 o 
  11   8   3        7.53        2.86      8.27 o 
   1   9   3      210.51      232.87     30.50 o 
   2   9   3     3211.12     3098.62    212.06 o 
   3   9   3       82.32      112.94     13.51 o 
   4   9   3      201.45      235.64     20.19 o 
   5   9   3      159.38      180.21     13.35 o 
   6   9   3      860.06     1130.32     95.22 o 
   7   9   3      115.66      152.68     21.60 o 
   8   9   3       16.32        9.52      5.71 o 
   9   9   3      115.86      116.66     13.59 o 
  10   9   3        8.17        9.28      7.81 o 
  11   9   3       11.36        1.17      9.02 o 
   0  10   3     1486.76     1517.59    159.04 o 
   1  10   3      101.02       77.31      5.44 o 
   2  10   3     2157.50     1746.73     63.66 o 
   3  10   3       87.17      106.04      4.92 o 
   4  10   3       13.80       34.26      4.22 o 
   5  10   3      829.52      727.28     11.71 o 
   6  10   3      527.19      528.54     14.71 o 
   7  10   3      552.12      571.42     22.36 o 
   8  10   3      238.01      226.62     10.00 o 
   9  10   3       45.16       37.94      8.68 o 
  10  10   3        0.47      -11.65      7.77 o 
  11  10   3        2.16       -5.38      9.09 o 
   1  11   3     1174.74     1193.82     14.00 o 
   2  11   3       27.14       57.82     16.12 o 
   3  11   3      152.65      192.25     14.03 o 
   4  11   3        2.95       17.08      4.72 o 
   5  11   3       13.84        4.57      4.62 o 
   6  11   3      925.44      817.02     21.94 o 
   7  11   3       74.34      108.50     23.42 o 
   8  11   3       11.89       20.67      7.52 o 
   9  11   3        1.69       -1.83      7.25 o 
  10  11   3       21.38       13.23      8.96 o 
  11  11   3        1.43       -8.23      9.32 o 
   0  12   3      123.91      179.52     31.22 o 
   1  12   3      152.95      173.42     31.56 o 
   2  12   3       48.96       61.52     14.61 o 
   3  12   3      242.51      264.10     19.81 o 
   4  12   3       84.26      170.80     30.55 o 
   5  12   3      149.08      251.57     47.44 o 
   6  12   3      402.60      404.32     33.33 o 
   7  12   3      117.76      140.95     17.85 o 
   8  12   3        1.33        3.40      7.21 o 
   9  12   3        0.32      -11.68      7.79 o 
  10  12   3       10.28       12.60      9.46 o 
   1  13   3      341.13      302.31     23.57 o 
   2  13   3       53.57       53.84      9.65 o 
   3  13   3      824.92      680.36     33.47 o 
   4  13   3       84.82       83.74     11.87 o 
   5  13   3       95.66       99.39     12.24 o 
   6  13   3       28.64       70.51     17.88 o 
   7  13   3        0.95        5.88      7.13 o 
   8  13   3        6.26        6.02      7.37 o 
   9  13   3       13.27       -1.03      8.32 o 
  10  13   3       47.49       47.73     11.12 o 
   0  14   3      501.56      420.73     44.61 o 
   1  14   3       71.62       78.03     11.22 o 
   2  14   3      218.99      235.45     32.59 o 
   3  14   3       40.19       68.83     16.43 o 
   4  14   3      141.23      135.22      7.48 o 
   5  14   3        9.10        8.97      6.83 o 
   6  14   3        3.48       43.79      8.54 o 
   7  14   3        8.28       10.70      7.37 o 
   8  14   3       26.56       25.57      8.62 o 
   9  14   3        2.42       -5.07      8.70 o 
  10  14   3        0.21       -6.43      9.76 o 
   1  15   3      262.82      355.25     67.24 o 
   2  15   3     2492.38     1998.53    116.74 o 
   3  15   3      164.00      174.90     12.31 o 
   4  15   3       67.90       94.69     22.51 o 
   5  15   3       41.87       19.42      7.45 o 
   6  15   3       32.97       31.82      8.67 o 
   7  15   3       22.48       31.06     10.01 o 
   8  15   3       66.57       38.39      9.26 o 
   9  15   3        1.08       -2.92      9.60 o 
   0  16   3       89.34      168.26     16.89 o 
   1  16   3     1053.41      798.79     25.86 o 
   2  16   3      930.36      922.97     88.59 o 
   3  16   3      206.06      365.93     82.79 o 
   4  16   3      545.45      429.35     14.33 o 
   5  16   3      111.07      106.07     18.88 o 
   6  16   3        5.63        4.70      7.41 o 
   7  16   3       25.32       16.02      8.59 o 
   8  16   3       21.32       16.64      9.47 o 
   9  16   3        9.95       10.19     10.49 o 
   1  17   3      331.96      364.80     55.26 o 
   2  17   3      349.38      398.11     55.16 o 
   3  17   3      350.53      300.16     10.55 o 
   4  17   3     1054.18      869.60     30.47 o 
   5  17   3        0.20       37.84      9.37 o 
   6  17   3       21.27       29.35      9.42 o 
   7  17   3        0.45        2.26      8.90 o 
   8  17   3       39.89       38.03     10.03 o 
   0  18   3       78.12       86.66     34.88 o 
   1  18   3        4.75        9.55      6.30 o 
   2  18   3        9.29       89.00      7.82 o 
   3  18   3       40.44       28.39      9.12 o 
   4  18   3       25.20       75.37      8.47 o 
   5  18   3       68.73       78.05     10.41 o 
   6  18   3       39.00       42.67      9.47 o 
   7  18   3        9.14        7.25      9.34 o 
   8  18   3       10.46        9.30      9.74 o 
   1  19   3       80.17       66.61     18.14 o 
   2  19   3      117.05      137.14     10.11 o 
   3  19   3        0.77        8.71      7.62 o 
   4  19   3       37.12       38.99      8.86 o 
   5  19   3      147.88      157.45     11.13 o 
   6  19   3        0.14        6.71      9.24 o 
   7  19   3        8.65       15.39     12.87 o 
   0  20   3        0.87        1.08      9.89 o 
   1  20   3       65.25       51.04      7.79 o 
   2  20   3        0.01       10.32      7.64 o 
   3  20   3       28.94       33.73      8.14 o 
   4  20   3        0.03       10.51     12.39 o 
   5  20   3        8.52       38.33      9.62 o 
   6  20   3       62.46       98.98     11.60 o 
   1  21   3        0.31        0.72      9.17 o 
   2  21   3        1.02        6.93      8.22 o 
   3  21   3       23.16       22.00      8.16 o 
   4  21   3        3.78       16.48      9.09 o 
   5  21   3       28.40       53.15     10.04 o 
   6  21   3        7.30       21.36     13.69 o 
   0  22   3       79.90      103.16     22.24 o 
   1  22   3        6.99       21.07      9.12 o 
   2  22   3       84.49      102.55     13.43 o 
   3  22   3        0.11       16.62      9.39 o 
   4  22   3        0.69        9.87     13.73 o 
   1  23   3        3.34        5.26     13.59 o 
   2  23   3        1.66       10.04     12.97 o 
   3  23   3        7.17       18.04     12.64 o 
   0   0   4    24887.69    24280.79    434.42 o 
   1   0   4        9.87        7.99      7.89 o 
   2   0   4    17238.10    18529.81    216.96 o 
   3   0   4     7150.54     7784.53     99.62 o 
   4   0   4       43.41       99.69      5.42 o 
   5   0   4      688.86      783.84     14.43 o 
   6   0   4     1468.00     1477.82     23.53 o 
   7   0   4      337.52      305.23     10.92 o 
   8   0   4       36.09       19.93      6.13 o 
   9   0   4        0.17       -7.34      6.59 o 
  10   0   4      154.85      180.89     10.65 o 
  11   0   4       70.45       54.29     10.10 o 
  12   0   4       84.35      105.49     13.15 o 
   1   1   4    47039.99    46138.50    397.62 o 
   2   1   4     3044.27     3434.55    158.05 o 
   3   1   4     2281.32     2427.78     58.54 o 
   4   1   4     6792.09     7268.51     66.25 o 
   5   1   4        2.64       11.43      2.82 o 
   6   1   4       17.42       25.65      3.52 o 
   7   1   4      286.34      285.78      7.58 o 
   8   1   4        0.84       -2.35      3.94 o 
   9   1   4        7.59       12.64      4.69 o 
  10   1   4        5.07        1.83      5.10 o 
  11   1   4       18.26       15.40      6.43 o 
  12   1   4       32.38       37.00      7.27 o 
   0   2   4    23201.40    23201.99    336.53 o 
   1   2   4    35612.63    36332.91    306.19 o 
   2   2   4      568.14      611.63      8.78 o 
   3   2   4     1156.63     1040.65     50.78 o 
   4   2   4      463.04      453.32     27.89 o 
   5   2   4       47.17       81.36      7.14 o 
   6   2   4       12.47       14.37      3.23 o 
   7   2   4      202.38      224.64     14.48 o 
   8   2   4       42.48       60.77      7.63 o 
   9   2   4       49.40       42.49      5.18 o 
  10   2   4        0.06       -3.75      5.04 o 
  11   2   4        0.15       -2.60      6.64 o 
  12   2   4        4.74        3.47      7.70 o 
   1   3   4     7047.58     6950.83    100.70 o 
   2   3   4     6729.40     7400.05     67.97 o 
   3   3   4      453.87      620.49     41.36 o 
   4   3   4     5118.01     5664.18     87.85 o 
   5   3   4        2.64       49.72      5.87 o 
   6   3   4      167.56      181.08     10.92 o 
   7   3   4        6.95        1.03      3.59 o 
   8   3   4        4.07       34.30      4.69 o 
   9   3   4      156.78      195.90     18.38 o 
  10   3   4       27.85       46.22      7.31 o 
  11   3   4        0.01        1.51      7.13 o 
  12   3   4        8.98       -0.44      7.93 o 
   0   4   4       59.08       35.92      4.50 o 
   1   4   4     1582.71     1550.90    161.09 o 
   2   4   4    14468.67    15043.12    437.31 o 
   3   4   4       72.91      107.31     12.95 o 
   4   4   4      254.89      326.40     21.66 o 
   5   4   4      137.76      129.88      5.23 o 
   6   4   4      360.33      316.24      7.72 o 
   7   4   4        0.00       -0.55      3.68 o 
   8   4   4      218.30      220.19     13.77 o 
   9   4   4      161.84      182.52      7.94 o 
  10   4   4      146.12      154.94      7.16 o 
  11   4   4       10.43        5.15      6.85 o 
  12   4   4        0.25       -2.63      7.89 o 
   1   5   4      663.97      588.06     78.73 o 
   2   5   4      564.97      468.72     12.43 o 
   3   5   4       72.44       79.80      6.55 o 
   4   5   4       57.60      132.88     23.36 o 
   5   5   4       94.82      130.47     12.53 o 
   6   5   4      301.70      296.72      7.38 o 
   7   5   4      131.61      163.63     16.73 o 
   8   5   4       21.28       18.90      5.04 o 
   9   5   4      152.62      184.75     10.96 o 
  10   5   4      227.04      225.16      9.89 o 
  11   5   4        9.50       -0.86      6.84 o 
  12   5   4        1.47       -6.90      8.83 o 
   0   6   4      340.34      373.80     53.64 o 
   1   6   4     1648.45     1419.12     96.88 o 
   2   6   4     3255.72     3075.65     63.50 o 
   3   6   4     5272.50     5228.28    465.26 o 
   4   6   4     1410.25     1409.80     16.49 o 
   5   6   4      553.01      547.51     27.83 o 
   6   6   4     1039.21     1049.77     13.22 o 
   7   6   4        3.85        7.55      3.96 o 
   8   6   4      730.62      715.92     11.73 o 
   9   6   4      158.19      185.83     18.60 o 
  10   6   4      224.21      205.79      9.81 o 
  11   6   4        8.24       10.54      8.02 o 
  12   6   4        0.27       -6.47      9.29 o 
   1   7   4      256.37      255.76     47.66 o 
   2   7   4       11.87       21.92      5.04 o 
   3   7   4      242.76      631.37     67.65 o 
   4   7   4       40.99       34.84      3.62 o 
   5   7   4        4.62       18.64      3.90 o 
   6   7   4       23.36       44.61      8.19 o 
   7   7   4       57.35       55.40      7.78 o 
   8   7   4      121.75      115.53      6.72 o 
   9   7   4        0.07        7.99      6.11 o 
  10   7   4      288.65      300.78     11.31 o 
  11   7   4        0.03        3.75      8.00 o 
   0   8   4     3645.69     3622.94     48.56 o 
   1   8   4      386.00      369.35     32.86 o 
   2   8   4     2617.24     2857.20    315.84 o 
   3   8   4       46.14      107.98     24.02 o 
   4   8   4      144.53      202.17     31.40 o 
   5   8   4      353.73      397.71     20.25 o 
   6   8   4       69.72       69.85      6.55 o 
   7   8   4      215.22      209.24     29.28 o 
   8   8   4       56.56       79.35     14.05 o 
   9   8   4       90.06       95.46     10.45 o 
  10   8   4       20.41       21.15      7.98 o 
  11   8   4        0.46      -12.93      8.62 o 
   1   9   4      454.98      409.33     15.99 o 
   2   9   4      401.24      466.84     27.60 o 
   3   9   4        0.03       20.01      4.06 o 
   4   9   4      495.00      583.98     52.11 o 
   5   9   4      398.86      402.57      9.54 o 
   6   9   4        1.54        1.43      5.20 o 
   7   9   4       12.51       13.51      5.39 o 
   8   9   4        0.10        7.15      6.06 o 
   9   9   4      175.39      189.78     24.13 o 
  10   9   4        0.84       -3.60      7.72 o 
  11   9   4       42.18       36.84      9.23 o 
   0  10   4     2959.78     2852.88    133.49 o 
   1  10   4      323.43      396.03     67.80 o 
   2  10   4       37.58       52.27      4.69 o 
   3  10   4      462.53      378.72     21.33 o 
   4  10   4        0.05       53.03      4.95 o 
   5  10   4      448.00      373.83     12.19 o 
   6  10   4      402.09      402.02     24.52 o 
   7  10   4      384.24      515.86     72.49 o 
   8  10   4       98.46      120.16     10.51 o 
   9  10   4        2.42       -4.64      7.52 o 
  10  10   4       13.97       20.19      8.43 o 
  11  10   4       26.53       14.70      9.58 o 
   1  11   4       35.30       41.37     10.95 o 
   2  11   4       27.12       11.76      3.99 o 
   3  11   4        2.95       10.12      4.35 o 
   4  11   4      225.82      176.47     11.65 o 
   5  11   4      252.58      287.94     48.75 o 
   6  11   4      657.19      612.63     12.68 o 
   7  11   4       12.13       30.01      6.40 o 
   8  11   4      121.40      127.87      9.00 o 
   9  11   4       24.06       14.91      7.62 o 
  10  11   4        6.05        0.80      8.66 o 
  11  11   4        4.87       -5.74      9.48 o 
   0  12   4      663.47      981.04    257.92 o 
   1  12   4     1264.82     1029.35     12.97 o 
   2  12   4        4.57       17.59      4.34 o 
   3  12   4      186.02      153.14     28.12 o 
   4  12   4      144.98      214.65     48.48 o 
   5  12   4       36.36       44.62      5.33 o 
   6  12   4      588.07      522.15     42.81 o 
   7  12   4        6.26        0.51      6.88 o 
   8  12   4        0.05       -1.79      7.12 o 
   9  12   4        7.11       -2.98      7.50 o 
  10  12   4       18.97        1.47      9.24 o 
   1  13   4      234.52      185.86     23.10 o 
   2  13   4      229.92      286.75     40.58 o 
   3  13   4       80.41       86.94      9.28 o 
   4  13   4        0.19       52.96      5.37 o 
   5  13   4      314.75      309.74     36.05 o 
   6  13   4      301.07      248.73     17.89 o 
   7  13   4        0.02        7.41      7.10 o 
   8  13   4       21.27       11.52      7.68 o 
   9  13   4        2.01      -11.99      8.60 o 
  10  13   4        5.30      -11.15      9.17 o 
   0  14   4      314.05      313.85     54.71 o 
   1  14   4       43.59       94.26     22.94 o 
   2  14   4        2.78       64.71      7.45 o 
   3  14   4      264.35      278.50     60.93 o 
   4  14   4       49.97       53.09      6.36 o 
   5  14   4      634.42      505.06     39.13 o 
   6  14   4      141.31      137.85      9.61 o 
   7  14   4       34.70       20.63      7.59 o 
   8  14   4        3.16        4.49      7.81 o 
   9  14   4        2.97       -8.78      9.15 o 
  10  14   4        8.70       -0.05     10.05 o 
   1  15   4        0.09       46.20      7.33 o 
   2  15   4        1.32       26.36     10.63 o 
   3  15   4       23.26       53.08     12.00 o 
   4  15   4        4.15       18.71      5.93 o 
   5  15   4       21.01       35.68      7.45 o 
   6  15   4       64.31       74.90      8.32 o 
   7  15   4        4.57       15.47      7.71 o 
   8  15   4       11.23        5.67      8.62 o 
   9  15   4       66.65       45.44     10.60 o 
   0  16   4      331.09      308.37     34.11 o 
   1  16   4        7.43       35.60      6.70 o 
   2  16   4      652.55      543.13     11.68 o 
   3  16   4      186.50      313.28     26.12 o 
   4  16   4       10.56       35.07     10.62 o 
   5  16   4        2.57        9.32      7.29 o 
   6  16   4        0.61        4.59      7.49 o 
   7  16   4       49.84       39.41      9.15 o 
   8  16   4        2.41        8.16      9.04 o 
   9  16   4        0.38       -1.75     10.24 o 
   1  17   4      114.23      212.05     13.69 o 
   2  17   4        2.84       17.50      6.05 o 
   3  17   4       13.98       35.71      7.55 o 
   4  17   4      241.68      305.74     26.60 o 
   5  17   4      171.94      164.05      9.88 o 
   6  17   4        0.06       11.67      9.00 o 
   7  17   4        1.12       13.30      8.97 o 
   8  17   4       26.86       40.44     10.03 o 
   0  18   4       25.15       15.44      7.82 o 
   1  18   4       17.90       19.68      6.19 o 
   2  18   4       34.66       56.60      6.75 o 
   3  18   4      171.35      149.03     11.89 o 
   4  18   4       29.30       72.65      8.42 o 
   5  18   4       36.35       60.89      9.27 o 
   6  18   4        0.01        7.96     10.44 o 
   7  18   4        2.20       12.21      9.33 o 
   8  18   4       40.92       52.70     10.55 o 
   1  19   4        0.45       30.90      6.52 o 
   2  19   4      183.40      210.50     29.61 o 
   3  19   4       60.11       65.80      8.46 o 
   4  19   4        5.88       35.97      9.62 o 
   5  19   4      175.77      202.68     24.84 o 
   6  19   4        6.66       30.90     10.36 o 
   7  19   4        3.55        2.27     10.40 o 
   0  20   4        3.13       -2.09      9.93 o 
   1  20   4        6.11       17.95     11.96 o 
   2  20   4        7.53       27.85      7.83 o 
   3  20   4        7.85       26.01      8.05 o 
   4  20   4        4.17       17.05      8.04 o 
   5  20   4        2.75       17.57     10.73 o 
   6  20   4        3.17       31.84     12.42 o 
   1  21   4        3.10        2.28     11.04 o 
   2  21   4        2.66       13.58      8.03 o 
   3  21   4       35.77       44.13     11.80 o 
   4  21   4       37.47       40.02     10.59 o 
   5  21   4      102.52      108.57     10.99 o 
   0  22   4        2.83       51.48     16.40 o 
   1  22   4        4.66       18.90     10.71 o 
   2  22   4        1.06       34.30     12.28 o 
   3  22   4        0.07        1.78     11.95 o 
   4  22   4        9.18       19.72      9.64 o 
   1  23   4       30.78       46.20     11.68 o 
   2  23   4        7.59       16.90     14.15 o 
   3  23   4       75.05       60.55     13.23 o 
   1   1   5     4927.42     5042.93     74.35 o 
   2   1   5     1747.77     1731.23     26.70 o 
   3   1   5        3.85       10.60      2.38 o 
   4   1   5      124.35      233.79     20.51 o 
   5   1   5      127.73      140.53      9.65 o 
   6   1   5      984.92      906.58     11.74 o 
   7   1   5      251.58      253.12      6.96 o 
   8   1   5       28.99       32.03      4.92 o 
   9   1   5       38.71       32.26      4.86 o 
  10   1   5        6.14        5.16      5.50 o 
  11   1   5        0.78       -6.55      6.59 o 
  12   1   5       11.66        5.11      7.19 o 
   0   2   5     7397.86     7189.33    179.70 o 
   1   2   5    18407.77    18998.58    157.70 o 
   2   2   5     5764.95     6018.39     71.28 o 
   3   2   5    12962.85    13419.35    376.66 o 
   4   2   5     3300.70     3290.35     32.74 o 
   5   2   5      160.31      192.68      5.48 o 
   6   2   5       62.96       98.40      5.03 o 
   7   2   5      139.95      144.12      5.76 o 
   8   2   5      350.08      356.60      9.02 o 
   9   2   5       13.03       13.14      4.68 o 
  10   2   5        5.97       -1.30      5.33 o 
  11   2   5        1.21       -3.76      6.16 o 
  12   2   5       97.13      102.47      9.61 o 
   1   3   5      430.25      388.33     18.65 o 
   2   3   5      927.17      936.89     22.47 o 
   3   3   5      437.41      544.19      7.26 o 
   4   3   5      536.71      541.63      8.07 o 
   5   3   5       78.00       87.79      8.22 o 
   6   3   5       61.57      103.02      9.22 o 
   7   3   5        9.67        8.29      3.75 o 
   8   3   5      587.22      621.79     10.89 o 
   9   3   5       14.92        3.19      4.79 o 
  10   3   5       51.18       44.79      6.12 o 
  11   3   5        0.05       -3.10      7.35 o 
  12   3   5        8.32       -1.19      8.02 o 
   0   4   5     2821.78     2880.24    451.87 o 
   1   4   5       11.01       50.11      7.48 o 
   2   4   5       40.95       79.49      9.77 o 
   3   4   5      152.99      332.94     36.32 o 
   4   4   5     2235.45     2602.78    123.02 o 
   5   4   5      206.87      279.14     25.42 o 
   6   4   5       13.01       34.61      4.98 o 
   7   4   5      524.02      503.63     18.82 o 
   8   4   5       50.94       59.06      5.09 o 
   9   4   5       32.82       36.23      5.41 o 
  10   4   5        3.09       -0.92      6.34 o 
  11   4   5        3.66       -5.93      7.43 o 
  12   4   5        8.24       -3.12      8.06 o 
   1   5   5      177.87      152.30      5.49 o 
   2   5   5     2108.33     1911.75     40.51 o 
   3   5   5     6263.82     7083.31    119.77 o 
   4   5   5      411.65      414.31     11.69 o 
   5   5   5      386.70      457.17     44.32 o 
   6   5   5      324.68      333.64     19.60 o 
   7   5   5       22.22       71.17      9.59 o 
   8   5   5        7.53       16.39      4.58 o 
   9   5   5       18.19       17.69      5.53 o 
  10   5   5      169.95      163.51      9.04 o 
  11   5   5       12.05        9.46      7.83 o 
  12   5   5       12.77        0.80      9.20 o 
   0   6   5      497.88      475.16     34.70 o 
   1   6   5       22.60       26.63      5.79 o 
   2   6   5      734.54      721.31     11.16 o 
   3   6   5     3032.34     3150.32     40.35 o 
   4   6   5       27.06       38.70      7.52 o 
   5   6   5        9.24       11.85      3.56 o 
   6   6   5      342.82      339.19      8.32 o 
   7   6   5      252.04      267.30     36.93 o 
   8   6   5      205.81      192.56      7.03 o 
   9   6   5      405.86      413.78     13.53 o 
  10   6   5       72.55       84.10      8.05 o 
  11   6   5        7.30       -0.58      7.75 o 
   1   7   5      251.94      302.99     31.20 o 
   2   7   5       16.85      150.75     28.87 o 
   3   7   5      973.00     1145.52     30.03 o 
   4   7   5        0.11       27.21      4.09 o 
   5   7   5       28.18       23.90      5.11 o 
   6   7   5      117.06       99.78      5.75 o 
   7   7   5        3.97        2.55      4.13 o 
   8   7   5        5.94       -0.34      5.15 o 
   9   7   5       77.04       88.35      7.29 o 
  10   7   5        0.65        8.93      7.05 o 
  11   7   5       24.21       27.66      9.50 o 
   0   8   5      989.36     1207.62     37.27 o 
   1   8   5        0.03       -1.78      2.82 o 
   2   8   5       43.98      166.50     21.32 o 
   3   8   5      808.22      941.28     68.62 o 
   4   8   5       54.61       70.78      5.16 o 
   5   8   5       43.91       22.67      4.55 o 
   6   8   5       72.96       58.45      8.59 o 
   7   8   5      344.61      329.79     12.87 o 
   8   8   5       37.99       18.72      6.16 o 
   9   8   5       15.35       10.68      6.46 o 
  10   8   5       44.48       52.26      9.40 o 
  11   8   5        4.28       -7.71      9.08 o 
   1   9   5     2920.70     2839.52     40.86 o 
   2   9   5       73.87       65.37     13.41 o 
   3   9   5        1.55       20.03      4.12 o 
   4   9   5        0.95        3.61      4.17 o 
   5   9   5       98.55      166.43     32.01 o 
   6   9   5      230.55      199.48      9.58 o 
   7   9   5      489.66      530.92     19.48 o 
   8   9   5      324.58      317.22     41.99 o 
   9   9   5        0.54        1.28      7.49 o 
  10   9   5        6.31       -5.79      7.80 o 
  11   9   5        2.37        2.30      8.69 o 
   0  10   5       14.01      104.35     21.25 o 
   1  10   5       42.09       47.98      9.35 o 
   2  10   5        0.16       16.48      3.87 o 
   3  10   5       24.78       29.32      4.72 o 
   4  10   5       18.93       22.20      4.73 o 
   5  10   5      276.72      258.82      8.33 o 
   6  10   5        1.56       -2.64      5.43 o 
   7  10   5      283.86      270.35     36.79 o 
   8  10   5       76.16       82.22     19.40 o 
   9  10   5       52.62       42.37      8.39 o 
  10  10   5        1.69        0.46      8.78 o 
  11  10   5        0.00       10.96      9.30 o 
   1  11   5      472.50      400.71     28.49 o 
   2  11   5     1822.16     1609.92     69.85 o 
   3  11   5       33.18       25.96      4.68 o 
   4  11   5       42.45       45.96      5.46 o 
   5  11   5      243.28      227.11     14.87 o 
   6  11   5      136.29      130.03     18.61 o 
   7  11   5      398.01      413.16     42.15 o 
   8  11   5       80.88       92.22     10.10 o 
   9  11   5        0.25       -6.63      7.55 o 
  10  11   5       28.22       26.27      9.23 o 
   0  12   5      244.93      207.64      8.67 o 
   1  12   5        1.55        9.27      4.67 o 
   2  12   5      196.85      225.97     23.14 o 
   3  12   5        9.55       32.03      4.74 o 
   4  12   5      288.18      270.00     43.92 o 
   5  12   5      466.90      378.07     10.52 o 
   6  12   5       57.15       47.71      6.47 o 
   7  12   5        2.87        6.09      6.97 o 
   8  12   5       33.05       26.79      7.59 o 
   9  12   5        8.73       -0.92      8.10 o 
  10  12   5      155.27      142.00     13.21 o 
   1  13   5        3.92       18.54      4.13 o 
   2  13   5      471.38      381.75      9.13 o 
   3  13   5      176.82      274.48     43.19 o 
   4  13   5        0.59       -4.26      5.30 o 
   5  13   5       85.31       96.22      6.93 o 
   6  13   5       40.37       33.89      7.32 o 
   7  13   5        4.55        0.07      7.10 o 
   8  13   5       27.93       23.46      7.76 o 
   9  13   5        0.32       -7.84      8.38 o 
  10  13   5        2.17        5.82      9.59 o 
   0  14   5      339.50      430.47    103.67 o 
   1  14   5       80.17       93.09     14.34 o 
   2  14   5      285.61      274.66     29.96 o 
   3  14   5      432.19      553.76     80.16 o 
   4  14   5      511.39      448.17     41.59 o 
   5  14   5       33.27       37.15      7.36 o 
   6  14   5       92.71       89.37      8.43 o 
   7  14   5       90.44       71.00      8.44 o 
   8  14   5       27.23       31.55      8.31 o 
   9  14   5        7.80       -2.28      9.36 o 
   1  15   5      761.99      607.41     30.06 o 
   2  15   5      242.96      362.19     65.54 o 
   3  15   5       54.44       67.10      6.20 o 
   4  15   5      285.56      281.35     19.95 o 
   5  15   5        1.59       -3.26      6.90 o 
   6  15   5       67.87       54.01     12.20 o 
   7  15   5       65.02       64.79      8.70 o 
   8  15   5        1.48       10.40      8.65 o 
   9  15   5        4.66       -0.78      9.68 o 
   0  16   5       55.02       60.68      8.20 o 
   3  16   5      877.13      709.68     50.49 o 
   4  16   5       27.59      124.51     21.48 o 
   5  16   5        3.58        9.31      7.35 o 
   6  16   5       65.55       95.23     17.02 o 
   7  16   5       37.02       46.40     12.80 o 
   8  16   5       91.57       97.54     26.74 o 
   9  16   5        0.78        3.00     10.03 o 
   1  17   5      728.52      600.72     49.74 o 
   2  17   5       58.42       67.61     17.01 o 
   4  17   5       16.93      128.83     26.83 o 
   5  17   5      191.32      175.75     15.02 o 
   6  17   5        9.74       14.34      7.92 o 
   7  17   5       75.85       84.92     10.22 o 
   8  17   5        5.11       -7.30      9.86 o 
   0  18   5       26.24       12.30      9.79 o 
   1  18   5       32.52       59.94      6.81 o 
   2  18   5      346.53      303.62     10.54 o 
   3  18   5      352.27      256.19     20.64 o 
   4  18   5      257.50      247.90     11.76 o 
   5  18   5       11.59       34.31     10.50 o 
   6  18   5       99.92      113.73     14.40 o 
   7  18   5        0.06        0.82      9.07 o 
   8  18   5       41.90       26.07     11.03 o 
   1  19   5       75.38       63.13      7.11 o 
   2  19   5       10.55       18.42      7.49 o 
   3  19   5        0.79       20.39      7.71 o 
   4  19   5       25.19       39.82      9.20 o 
   5  19   5        7.63       73.73     11.98 o 
   6  19   5       30.69       57.42     10.29 o 
   7  19   5        5.48       12.24      9.66 o 
   0  20   5       34.71       19.32     10.46 o 
   1  20   5       46.16       27.03     13.35 o 
   2  20   5       61.01       55.81      8.38 o 
   3  20   5       15.21       43.33      8.33 o 
   4  20   5       24.20       36.85     11.19 o 
   5  20   5       16.58       38.31     10.44 o 
   6  20   5       37.61       57.47     14.56 o 
   1  21   5       10.93       -0.37      8.48 o 
   2  21   5       12.24       26.55      9.61 o 
   3  21   5        4.38       20.48      8.19 o 
   4  21   5       47.94       82.30     14.18 o 
   5  21   5       41.01       81.58     10.54 o 
   0  22   5       31.60       40.24     17.39 o 
   1  22   5        6.04       28.00      9.74 o 
   2  22   5       35.93       56.71     16.53 o 
   3  22   5        7.10       43.37     12.41 o 
   4  22   5        4.76        1.60     10.36 o 
   1  23   5        0.37       28.86     11.36 o 
   2  23   5        0.08       13.81     10.00 o 
   3  23   5        0.46       21.68     11.39 o 
   0   0   6    14134.30    14093.73    251.39 o 
   1   0   6    24286.56    23918.87    279.74 o 
   2   0   6     3887.74     3826.59     55.04 o 
   3   0   6      825.29      891.42     16.04 o 
   4   0   6      731.95      789.15     13.72 o 
   5   0   6      355.91      436.00     10.20 o 
   6   0   6      178.25      210.19      8.44 o 
   7   0   6      234.54      261.36     10.10 o 
   8   0   6       74.05       89.21      7.71 o 
   9   0   6      215.11      247.35     11.01 o 
  10   0   6      158.49      178.80     12.36 o 
  11   0   6        0.35      -13.40      8.94 o 
  12   0   6       56.71       70.26     12.89 o 
   1   1   6      732.58      757.21     45.74 o 
   2   1   6    18072.81    17985.59    230.69 o 
   3   1   6       35.93       44.48      3.78 o 
   4   1   6     2032.94     2051.80     20.60 o 
   5   1   6      295.66      352.89     15.42 o 
   6   1   6      214.00      241.02      9.05 o 
   7   1   6        4.38        6.50      4.00 o 
   8   1   6       92.09       86.67      5.21 o 
   9   1   6       64.08       88.23      8.15 o 
  10   1   6        1.50       -5.87      5.85 o 
  11   1   6       46.27       62.80      7.88 o 
  12   1   6       25.94       31.82      8.43 o 
   0   2   6      897.88      803.13     19.95 o 
   1   2   6     3616.34     3809.39    116.75 o 
   2   2   6      339.25      319.67     23.35 o 
   3   2   6     3773.12     3562.87     67.74 o 
   4   2   6        4.89       12.23      2.59 o 
   5   2   6       80.98       65.26      4.11 o 
   6   2   6      477.95      496.10     15.02 o 
   7   2   6     2299.89     2271.49     26.92 o 
   8   2   6       72.23       79.62      5.25 o 
   9   2   6        0.33       -6.57      4.38 o 
  10   2   6      117.82      126.97      7.83 o 
  11   2   6        0.04       -9.34      6.22 o 
  12   2   6       71.31       83.98      9.46 o 
   1   3   6     4211.03     4227.76    120.62 o 
   2   3   6     1477.92     1540.91     40.03 o 
   3   3   6       24.35       36.72      4.65 o 
   4   3   6       74.72      153.87     18.66 o 
   5   3   6      145.63      197.24     17.94 o 
   6   3   6       12.72       28.13      3.46 o 
   7   3   6      166.68      197.44      6.31 o 
   8   3   6      690.98      607.03     30.54 o 
   9   3   6        9.57        3.10      4.66 o 
  10   3   6       39.40       58.19      8.66 o 
  11   3   6       47.97       48.65      8.49 o 
  12   3   6       36.56       30.84      8.68 o 
   0   4   6      609.44      530.00     27.32 o 
   1   4   6     2652.05     2392.48     61.67 o 
   2   4   6      160.37      464.23     44.17 o 
   3   4   6       11.51        8.27      2.69 o 
   4   4   6       58.24      133.06     17.07 o 
   5   4   6      112.48      162.95     12.23 o 
   6   4   6      357.93      352.07      8.90 o 
   7   4   6      473.90      512.94     22.18 o 
   8   4   6      129.46      180.42      9.77 o 
   9   4   6      279.58      263.92     10.77 o 
  10   4   6        1.03       -4.66      5.77 o 
  11   4   6       54.89       66.83      8.77 o 
  12   4   6       57.17       60.18      9.39 o 
   1   5   6        9.10        7.88      2.47 o 
   2   5   6       64.03      131.86     17.43 o 
   3   5   6      741.24      733.29      9.74 o 
   4   5   6     1224.02     1253.35     29.41 o 
   5   5   6     1794.23     1843.60     30.70 o 
   6   5   6       75.50       79.84      4.94 o 
   7   5   6      294.90      297.47      8.45 o 
   8   5   6      214.38      208.99     10.02 o 
   9   5   6       76.26       73.29      7.80 o 
  10   5   6      100.25      119.35      8.55 o 
  11   5   6       35.03       36.53      8.36 o 
   0   6   6      147.20      187.52     43.24 o 
   1   6   6       63.95       61.86      3.19 o 
   2   6   6      518.56      461.56     27.29 o 
   3   6   6     4452.20     4580.62     61.73 o 
   4   6   6     1688.90     1654.53     56.61 o 
   5   6   6        0.02       25.13      3.57 o 
   6   6   6      250.23      273.77     16.53 o 
   7   6   6     1284.20     1316.36     55.75 o 
   8   6   6      143.64      162.07     23.96 o 
   9   6   6      409.42      404.72     21.83 o 
  10   6   6      137.15      153.07     16.00 o 
  11   6   6       14.82       16.51      8.25 o 
   1   7   6     2113.33     2056.48     81.19 o 
   2   7   6     1313.72     1290.35     69.78 o 
   3   7   6     3001.10     3198.06    124.09 o 
   4   7   6      727.25      657.03     28.05 o 
   5   7   6      698.04      700.37     14.59 o 
   6   7   6        0.64       -1.90      3.69 o 
   7   7   6       22.78       20.37      4.70 o 
   8   7   6      110.94       84.26      8.13 o 
   9   7   6      144.25      175.16     30.02 o 
  10   7   6       21.22       43.77     10.05 o 
  11   7   6       23.91       20.01      9.48 o 
   0   8   6     1312.91     1232.87    100.80 o 
   1   8   6      570.59      581.57     22.91 o 
   2   8   6      914.13     1048.74    179.29 o 
   3   8   6      285.40      355.78     49.24 o 
   4   8   6       40.05       50.53      6.09 o 
   5   8   6      403.90      448.64     38.74 o 
   6   8   6      106.86      146.00     19.79 o 
   7   8   6      319.71      313.28     24.31 o 
   8   8   6        3.49        4.21      6.05 o 
   9   8   6       85.60       86.17      9.31 o 
  10   8   6       33.78       41.39      9.95 o 
  11   8   6       18.81       16.61      9.51 o 
   1   9   6      207.17      218.20     11.92 o 
   2   9   6       24.21       65.20     14.44 o 
   3   9   6       34.67       32.25      5.09 o 
   4   9   6      854.55      824.14     32.38 o 
   5   9   6      560.58      517.76     23.38 o 
   6   9   6      190.89      196.07     12.83 o 
   7   9   6       42.46       59.23      7.83 o 
   8   9   6      329.85      282.70     17.95 o 
   9   9   6       42.19       39.21      7.60 o 
  10   9   6       72.22       57.89      9.10 o 
  11   9   6       31.24       24.36     10.10 o 
   0  10   6      826.83      846.48    196.11 o 
   1  10   6      121.07      159.91     26.98 o 
   2  10   6       47.59       98.23     22.92 o 
   3  10   6      173.76      174.01     18.18 o 
   4  10   6     1482.81     1465.84     50.99 o 
   5  10   6      157.22      203.74     40.19 o 
   6  10   6       64.99       87.63     14.65 o 
   7  10   6      532.37      544.53     12.52 o 
   8  10   6       76.42       66.33     11.53 o 
   9  10   6       19.58       30.66      8.31 o 
  10  10   6       85.39       87.91      9.80 o 
  11  10   6       23.34       24.32     13.84 o 
   1  11   6      186.69      212.71      9.15 o 
   2  11   6       56.58       61.45      5.13 o 
   3  11   6      253.07      229.59      7.73 o 
   4  11   6       17.94       41.70     10.79 o 
   5  11   6      359.62      320.36      9.86 o 
   6  11   6      224.67      234.63     29.72 o 
   7  11   6       12.01       14.62      6.33 o 
   8  11   6        0.48       14.43      7.20 o 
   9  11   6        0.01       14.28      8.13 o 
  10  11   6       12.60       10.42      9.77 o 
   0  12   6      228.58      199.32     41.61 o 
   1  12   6     1121.81     1033.04     42.57 o 
   2  12   6      205.32      177.15     10.53 o 
   3  12   6     1125.63      939.20     14.48 o 
   4  12   6      276.29      352.29     62.10 o 
   5  12   6      176.46      158.43     13.78 o 
   6  12   6        0.09       -1.46      6.08 o 
   7  12   6       39.04       29.60      9.47 o 
   8  12   6        0.95      -10.51      7.85 o 
   9  12   6        0.48       -3.27      8.04 o 
  10  12   6        0.11        8.70     10.51 o 
   1  13   6      338.63      283.25     19.41 o 
   2  13   6      414.11      349.83     23.71 o 
   3  13   6       12.50        5.10      5.29 o 
   4  13   6       21.74      104.18     23.78 o 
   5  13   6      428.22      341.47     17.54 o 
   6  13   6       68.10       68.93      9.14 o 
   7  13   6       26.42       14.78      7.35 o 
   8  13   6       23.02       26.08      8.48 o 
   9  13   6        2.79        1.80      8.65 o 
  10  13   6       19.41       -1.60      9.80 o 
   0  14   6       29.40       97.16     24.21 o 
   1  14   6       73.84       70.57     10.33 o 
   2  14   6      442.46      426.73     52.88 o 
   3  14   6      180.97      235.35     31.79 o 
   4  14   6      141.51      256.96     40.66 o 
   5  14   6       84.20       94.75     17.05 o 
   6  14   6       59.68       81.71     19.17 o 
   7  14   6        0.79       10.84      7.37 o 
   8  14   6        0.35        1.67      8.21 o 
   9  14   6       10.74        1.24      9.55 o 
   1  15   6       87.46       91.31      7.13 o 
   2  15   6       10.32       14.39      6.80 o 
   3  15   6       47.47       48.36      6.99 o 
   4  15   6      549.43      480.65     34.42 o 
   5  15   6        4.77        9.93      7.14 o 
   6  15   6       15.33       15.51      7.45 o 
   7  15   6       65.17       60.66      8.55 o 
   8  15   6        1.97       -4.54      8.62 o 
   9  15   6        1.62       -5.16      9.80 o 
   0  16   6        1.21       49.95     10.34 o 
   1  16   6      193.04      253.34     39.05 o 
   2  16   6       27.37       97.11     22.73 o 
   3  16   6      202.95      200.01     21.64 o 
   4  16   6       21.86       75.32      8.64 o 
   5  16   6        3.91       10.36      7.38 o 
   6  16   6       42.50       58.30      8.52 o 
   7  16   6        3.85       13.89      8.11 o 
   8  16   6        2.70       21.91     10.13 o 
   9  16   6       42.75       31.77     10.94 o 
   1  17   6       44.67       84.51     11.47 o 
   2  17   6       90.19      114.14     21.67 o 
   3  17   6       16.38       70.08     16.47 o 
   4  17   6       23.60       30.92      9.21 o 
   5  17   6       24.23       36.93      9.24 o 
   6  17   6       34.31       37.85      8.35 o 
   7  17   6        0.01       24.44      8.51 o 
   8  17   6        9.16       -8.10     10.03 o 
   0  18   6        5.26       32.07     14.69 o 
   1  18   6      272.04      232.99     35.63 o 
   2  18   6        8.81       25.28      6.78 o 
   3  18   6        0.00       43.30      7.90 o 
   4  18   6       56.27       94.40      8.96 o 
   5  18   6        5.79       31.85     11.76 o 
   6  18   6       13.08       42.87     10.69 o 
   7  18   6       45.19       78.41     10.38 o 
   1  19   6       28.02       33.71      7.08 o 
   2  19   6       76.19       89.33     21.40 o 
   3  19   6       66.12       94.46     11.44 o 
   4  19   6        5.46       31.26      8.16 o 
   5  19   6      177.46      227.26     26.45 o 
   6  19   6       31.20       49.65      9.84 o 
   7  19   6        8.29       -5.63     10.43 o 
   0  20   6        0.22        6.04     12.93 o 
   1  20   6       13.92       26.40      8.05 o 
   2  20   6       34.00       34.69      8.86 o 
   3  20   6      110.20      110.46     10.31 o 
   4  20   6        2.81       28.30      9.42 o 
   5  20   6        1.99       15.48      9.27 o 
   6  20   6       37.06       71.48     12.44 o 
   1  21   6        1.94        2.13      8.65 o 
   2  21   6        1.60        8.57     10.71 o 
   3  21   6       20.70       24.50      8.35 o 
   4  21   6       11.45       66.40     15.20 o 
   5  21   6       19.46       43.97     13.95 o 
   0  22   6       37.64       60.60     17.06 o 
   1  22   6        0.07       25.95      9.85 o 
   2  22   6        3.07        6.79     10.95 o 
   3  22   6       20.98       34.06     11.15 o 
   4  22   6       23.62       13.93      9.57 o 
   1  23   6       36.38       50.46     10.71 o 
   2  23   6       35.48       48.38     11.91 o 
   1   1   7     1975.04     1818.95     17.00 o 
   2   1   7     1182.31     1078.19     16.78 o 
   3   1   7     1450.50     1559.38     15.98 o 
   4   1   7       34.71       53.99      4.23 o 
   5   1   7        6.05       32.12      5.55 o 
   6   1   7      162.31      160.45      5.19 o 
   7   1   7      768.61      723.49     37.90 o 
   8   1   7       14.48       15.06      4.24 o 
   9   1   7       13.45       19.83      5.27 o 
  10   1   7       11.24       18.74      6.38 o 
  11   1   7        8.85        4.33      7.13 o 
  12   1   7       15.67        7.71      8.19 o 
   0   2   7      459.05      617.16     19.95 o 
   1   2   7     3013.16     3116.52     27.87 o 
   2   2   7       80.70       55.78      3.86 o 
   3   2   7     6098.42     6496.57     81.53 o 
   4   2   7      134.06      176.49      5.72 o 
   5   2   7       70.01      102.45     13.59 o 
   6   2   7        2.80       16.50      3.63 o 
   7   2   7       62.92       71.10      4.91 o 
   8   2   7       33.97       45.65      4.80 o 
   9   2   7       21.69       26.72      5.50 o 
  10   2   7       28.09       21.39      6.38 o 
  11   2   7       13.68       16.04      7.19 o 
  12   2   7       38.08       42.64      9.05 o 
   1   3   7    11691.51    11421.60    203.31 o 
   2   3   7      408.43      469.24     23.36 o 
   3   3   7       39.39       59.30      5.96 o 
   4   3   7     2430.83     2329.37     22.14 o 
   5   3   7       10.10       13.47      2.95 o 
   6   3   7      381.43      303.05      8.35 o 
   7   3   7      204.20      207.38     12.89 o 
   8   3   7       18.67        4.92      4.31 o 
   9   3   7        0.18        9.74      5.18 o 
  10   3   7        7.58        8.88      6.59 o 
  11   3   7        0.01       -4.99      7.38 o 
  12   3   7       14.97        3.45      8.41 o 
   0   4   7     8192.07     7931.72    125.01 o 
   1   4   7        7.37       53.05      6.05 o 
   2   4   7     1226.87     1090.76     31.56 o 
   3   4   7     1608.40     1614.45     62.60 o 
   4   4   7     2259.89     2485.18    122.70 o 
   5   4   7       37.37      114.41     16.85 o 
   6   4   7      441.37      422.99     12.85 o 
   7   4   7       35.85       40.27      6.90 o 
   8   4   7       11.14       13.26      4.55 o 
   9   4   7       57.46       70.95      9.26 o 
  10   4   7      127.33      133.07      9.45 o 
  11   4   7        0.39       -4.93      7.62 o 
  12   4   7        3.26       -9.52      8.31 o 
   1   5   7      880.59      819.09     46.21 o 
   2   5   7     5168.27     5803.27    192.00 o 
   3   5   7       72.45      145.15     22.25 o 
   4   5   7      265.38      525.32     58.99 o 
   5   5   7       16.21       30.98      5.30 o 
   6   5   7       44.49       60.10      4.29 o 
   7   5   7      880.79      806.19     27.38 o 
   8   5   7      179.25      228.65     11.19 o 
   9   5   7       52.42       61.21      7.17 o 
  10   5   7       52.69       60.46      8.52 o 
  11   5   7       36.95       30.94      8.50 o 
   0   6   7      509.02      437.60     44.67 o 
   1   6   7      634.52      884.10     51.02 o 
   2   6   7     3249.13     3195.40     31.76 o 
   3   6   7     1159.52     1284.35     16.09 o 
   4   6   7      547.30      539.50     16.06 o 
   5   6   7      678.09      590.98     10.85 o 
   6   6   7       26.42       89.61     13.21 o 
   7   6   7     1746.71     1721.18     19.75 o 
   8   6   7        6.80        3.51      4.88 o 
   9   6   7       25.75       26.48      6.82 o 
  10   6   7       75.73       86.00      9.02 o 
  11   6   7        0.28       -4.95      7.99 o 
   1   7   7     2580.70     2812.98    183.80 o 
   2   7   7       43.61       52.01     11.12 o 
   3   7   7      741.63      819.16     39.48 o 
   4   7   7      164.35      182.82     17.08 o 
   5   7   7       35.99       34.25      6.19 o 
   6   7   7       91.78       83.37      5.81 o 
   7   7   7       10.71       13.19      5.58 o 
   8   7   7        1.50        1.85      5.82 o 
   9   7   7       31.08       70.63     13.83 o 
  10   7   7       35.99       48.26      8.60 o 
  11   7   7       10.76        2.57      9.30 o 
   1   8   7       56.76       79.50     11.26 o 
   2   8   7       19.75      176.48     23.62 o 
   3   8   7     1770.89     1764.96     51.91 o 
   4   8   7        3.87       13.21      4.28 o 
   5   8   7      183.64      245.89     13.22 o 
   6   8   7      254.21      219.98      8.03 o 
   7   8   7        9.39        8.21      5.67 o 
   8   8   7      149.39      138.99      9.59 o 
   9   8   7      424.16      387.28     21.84 o 
  10   8   7      164.22      150.81     12.33 o 
  11   8   7       56.05       45.32     10.26 o 
   1   9   7      636.03      611.30      8.83 o 
   2   9   7      579.06      493.76     10.12 o 
   3   9   7       99.08      145.39     29.88 o 
   4   9   7       76.63      113.60     22.46 o 
   5   9   7      910.53      920.66     25.07 o 
   6   9   7      866.01      809.97     51.15 o 
   7   9   7        0.41       19.20      6.08 o 
   8   9   7      190.42      223.71     21.47 o 
   9   9   7        0.02        0.95      7.01 o 
  10   9   7       14.24        6.48      8.14 o 
  11   9   7        0.17      -12.06      9.44 o 
   0  10   7     2167.91     2194.20     60.90 o 
   1  10   7      150.98      204.82     34.54 o 
   2  10   7      132.78      137.38     17.13 o 
   3  10   7      420.68      615.84     49.43 o 
   4  10   7       27.71       30.35      7.02 o 
   5  10   7      282.29      221.02     32.22 o 
   6  10   7      299.85      283.96     15.44 o 
   7  10   7      530.69      487.67     28.08 o 
   8  10   7       95.62      101.21      8.35 o 
   9  10   7        2.62        8.53      7.84 o 
  10  10   7        3.24        9.34      8.40 o 
  11  10   7       32.45       10.54     10.10 o 
   1  11   7      238.22      236.82     22.42 o 
   2  11   7     1482.11     1326.86     65.80 o 
   3  11   7      345.73      302.49     22.67 o 
   4  11   7        7.35       21.28      5.40 o 
   5  11   7       35.99       32.19      6.06 o 
   6  11   7       62.20       53.51      7.36 o 
   7  11   7        7.61       14.55      6.38 o 
   8  11   7      186.08      196.96     12.67 o 
   9  11   7       85.06      103.21      9.72 o 
  10  11   7       43.75       45.79      9.53 o 
   0  12   7      102.12      124.58     25.02 o 
   1  12   7       81.02       79.02      5.51 o 
   2  12   7       37.98       33.46      5.41 o 
   3  12   7        2.05       12.08      5.15 o 
   4  12   7      202.67      212.97     14.00 o 
   5  12   7       29.92       65.68     14.46 o 
   6  12   7       71.43      102.36     12.87 o 
   7  12   7       39.78       34.67      9.61 o 
   8  12   7        1.09       -2.05      7.71 o 
   9  12   7        0.01       -3.26      9.51 o 
  10  12   7       76.45       87.51     13.66 o 
   1  13   7      462.17      410.02     32.94 o 
   2  13   7      123.15      178.85     21.78 o 
   3  13   7      200.27      174.52     18.42 o 
   4  13   7      224.38      194.22      8.20 o 
   5  13   7      212.44      231.84     12.19 o 
   6  13   7        0.02       -2.81      6.01 o 
   7  13   7       12.03       12.05      7.18 o 
   8  13   7        0.07      -11.86      7.91 o 
   9  13   7        1.81       -1.44      8.56 o 
  10  13   7       76.43       81.25     13.04 o 
   0  14   7     2939.71     2498.37    147.83 o 
   1  14   7        8.72      107.03     12.83 o 
   2  14   7      173.82      212.79     41.10 o 
   3  14   7       36.24       18.79      5.98 o 
   4  14   7      101.88      180.59     31.86 o 
   5  14   7      331.61      306.72     14.63 o 
   6  14   7       34.79       53.03     10.23 o 
   7  14   7       58.51       45.60      9.03 o 
   8  14   7        0.80       -0.53      8.44 o 
   9  14   7       14.68       21.39      9.41 o 
   1  15   7        3.52        5.15      4.89 o 
   2  15   7        1.08       17.23      5.67 o 
   3  15   7       20.04       24.26      6.28 o 
   4  15   7     1031.47      935.43     52.50 o 
   5  15   7        0.13        3.30      6.19 o 
   6  15   7        0.45        9.39      7.32 o 
   7  15   7        5.45       36.62      8.06 o 
   8  15   7       84.99       51.98      9.86 o 
   9  15   7       48.21       36.86     10.71 o 
   0  16   7      482.95      668.87    182.88 o 
   1  16   7     1223.43     1002.91     28.08 o 
   2  16   7      461.36      406.30     50.46 o 
   3  16   7        8.19       81.67     12.34 o 
   4  16   7      546.97      499.47     35.66 o 
   5  16   7       15.86       39.64     13.15 o 
   6  16   7       13.71       35.04      9.87 o 
   7  16   7       19.92       40.14     10.47 o 
   8  16   7      161.76      175.05     15.83 o 
   1  17   7       18.28       72.31     18.67 o 
   2  17   7       77.59       93.71     12.09 o 
   3  17   7      353.49      308.56     30.43 o 
   4  17   7       40.72       67.22      8.33 o 
   5  17   7        0.35       35.24      8.97 o 
   6  17   7       26.18       31.62      8.25 o 
   7  17   7        1.34       -4.69      8.88 o 
   8  17   7        6.30      -12.81     10.17 o 
   0  18   7      814.45      597.28    125.60 o 
   1  18   7       37.62      110.10      8.70 o 
   2  18   7        1.02       17.38      6.76 o 
   3  18   7       14.16       56.87     10.12 o 
   4  18   7       48.75       48.34      8.26 o 
   5  18   7      124.43       94.11      9.24 o 
   6  18   7       68.00       93.53     15.63 o 
   7  18   7        0.83       -3.29      9.94 o 
   1  19   7        0.94        5.64      7.62 o 
   2  19   7        0.14       55.99      7.38 o 
   3  19   7        1.15       22.39      7.78 o 
   4  19   7      165.55      128.70      9.72 o 
   5  19   7       78.29      103.97     10.72 o 
   6  19   7       27.53       58.78     12.48 o 
   7  19   7        1.53      -13.30     10.46 o 
   0  20   7       36.50        9.07     14.64 o 
   1  20   7      156.14      122.89     16.43 o 
   2  20   7        0.01        6.29      7.69 o 
   3  20   7        7.03       24.49      8.46 o 
   4  20   7       20.87       28.90      9.75 o 
   5  20   7       23.86       53.57     17.50 o 
   6  20   7      101.25      138.91     16.76 o 
   1  21   7        3.60        9.89     11.06 o 
   2  21   7       13.23       21.26      9.67 o 
   3  21   7       38.45       50.39     13.83 o 
   4  21   7      181.05      211.49     18.32 o 
   5  21   7        0.35       31.21      9.87 o 
   0  22   7        6.38       37.04     13.08 o 
   1  22   7       48.06       47.97     10.37 o 
   2  22   7        1.59        7.48      9.25 o 
   3  22   7       11.37       14.83     14.23 o 
   4  22   7        0.43       43.99     13.36 o 
   1  23   7        5.05       33.13     10.58 o 
   2  23   7        4.44       26.17     13.30 o 
   0   0   8     9079.62     8959.19    161.58 o 
   1   0   8     5164.97     4997.14     64.69 o 
   2   0   8     6251.03     5911.09     83.75 o 
   3   0   8     2460.50     2763.80     41.75 o 
   4   0   8     4223.77     4673.22     68.33 o 
   5   0   8     2063.54     1985.96     29.20 o 
   6   0   8     2934.45     2753.01     39.54 o 
   7   0   8        2.32       -5.22      4.85 o 
   8   0   8      181.76      227.14     11.82 o 
   9   0   8      136.31      149.06     11.27 o 
  10   0   8       14.27        6.34      8.82 o 
  11   0   8        4.42      -10.80      9.33 o 
  12   0   8       14.73       16.70     13.74 o 
   1   1   8     2506.51     2594.32     24.70 o 
   2   1   8      786.37      780.58     42.41 o 
   3   1   8      204.62      229.86     19.90 o 
   4   1   8      153.06      306.95     33.51 o 
   5   1   8        5.67       12.62      3.13 o 
   6   1   8      177.95      191.45     12.08 o 
   7   1   8       64.12       85.96      6.87 o 
   8   1   8       24.42       52.64      7.50 o 
   9   1   8       14.18       29.34      6.11 o 
  10   1   8       11.51        6.46      6.33 o 
  11   1   8        5.61       -5.51      6.87 o 
  12   1   8        3.73      -11.71      8.55 o 
   0   2   8     8120.63     8420.18    293.30 o 
   1   2   8      287.48      273.25     11.36 o 
   2   2   8     1057.33     1082.22     12.42 o 
   3   2   8     8679.23     9250.02     87.60 o 
   4   2   8     3945.90     3984.15     49.96 o 
   5   2   8      486.78      510.70      8.74 o 
   6   2   8       14.76       17.13      3.41 o 
   7   2   8       36.88       42.77      7.14 o 
   8   2   8       34.76       28.16      5.12 o 
   9   2   8      131.98      153.78      7.98 o 
  10   2   8       34.46       34.68      6.59 o 
  11   2   8        0.97       -8.99      7.51 o 
  12   2   8        0.67       -8.95      8.12 o 
   1   3   8      315.95      352.54     12.65 o 
   2   3   8      155.44      176.61     17.67 o 
   3   3   8      861.70      871.40     51.73 o 
   4   3   8      263.65      289.97     25.77 o 
   5   3   8      199.89      214.89     10.15 o 
   6   3   8     1269.33     1274.61     27.73 o 
   7   3   8      252.76      251.91      8.36 o 
   8   3   8       33.80       46.32      5.41 o 
   9   3   8        0.95        0.65      5.64 o 
  10   3   8      214.64      239.19     10.01 o 
  11   3   8       15.83       14.89      7.97 o 
   0   4   8     3862.09     3621.54    157.25 o 
   1   4   8     1314.00     1372.90     14.34 o 
   2   4   8     1267.45     1809.11    165.60 o 
   3   4   8      829.40      985.59     34.18 o 
   4   4   8     3720.90     3823.85     86.66 o 
   5   4   8      213.71      234.67      8.98 o 
   6   4   8      309.06      302.09     10.34 o 
   7   4   8      128.98      148.56      9.40 o 
   8   4   8      506.99      478.73     10.50 o 
   9   4   8        2.85        3.50      5.54 o 
  10   4   8      238.50      264.64     11.65 o 
  11   4   8       35.17       48.45      8.79 o 
   1   5   8      842.33      799.19     38.14 o 
   2   5   8     2625.35     2775.96    141.96 o 
   3   5   8      344.59      297.27      7.02 o 
   4   5   8      152.09      240.71     36.76 o 
   5   5   8     1031.37     1036.27     50.64 o 
   6   5   8       50.81       50.73      4.15 o 
   7   5   8      714.12      684.80     16.02 o 
   8   5   8        8.84        5.93      4.98 o 
   9   5   8      128.63      147.32     14.03 o 
  10   5   8        2.12        2.50      7.51 o 
  11   5   8        3.45       -9.48      7.96 o 
   0   6   8      412.35      413.34     83.13 o 
   1   6   8     3089.29     3305.86     55.62 o 
   2   6   8     1297.99     1449.28     23.43 o 
   3   6   8      331.96      469.95     38.97 o 
   4   6   8      440.61      484.85     42.08 o 
   5   6   8       68.41      100.58     12.02 o 
   6   6   8      738.40      666.60     10.95 o 
   7   6   8       83.97      157.77     23.43 o 
   8   6   8       44.03       56.96      6.91 o 
   9   6   8      234.51      283.48     20.18 o 
  10   6   8       49.76       57.25      8.81 o 
  11   6   8       43.63       32.90      8.93 o 
   1   7   8       46.20       61.27      9.99 o 
   2   7   8       64.34       68.06     14.70 o 
   3   7   8      101.13       76.93      4.69 o 
   4   7   8       20.55       19.87      4.15 o 
   5   7   8       12.37       21.61      4.55 o 
   6   7   8      110.02      128.63      8.16 o 
   7   7   8       20.49       21.59      5.69 o 
   8   7   8      273.95      246.50      9.87 o 
   9   7   8      120.62      181.14     22.57 o 
  10   7   8      524.00      514.23     15.34 o 
  11   7   8        0.95      -10.41      9.11 o 
   0   8   8       10.92       52.02     14.40 o 
   1   8   8       11.59        7.11      3.00 o 
   2   8   8      874.41      925.52     43.70 o 
   3   8   8      478.90      542.46     49.62 o 
   4   8   8       44.39      123.47     25.44 o 
   5   8   8      989.19     1074.29     49.01 o 
   6   8   8       67.68       67.32     15.57 o 
   7   8   8       25.93       21.86      5.85 o 
   8   8   8      455.24      498.26     15.29 o 
   9   8   8      214.61      216.38     10.09 o 
  10   8   8       15.45       16.08      8.57 o 
  11   8   8       65.27       55.83     10.62 o 
   1   9   8       43.88       73.68      7.46 o 
   2   9   8      144.32      197.82     36.84 o 
   3   9   8      569.41      537.02     11.01 o 
   4   9   8       61.55      101.25      6.73 o 
   5   9   8        4.03        7.10      5.05 o 
   6   9   8      195.58      220.16     20.32 o 
   7   9   8       34.00       31.65      6.39 o 
   8   9   8       56.61       84.74      8.01 o 
   9   9   8       29.66       25.73     10.25 o 
  10   9   8        7.44       -1.57      9.08 o 
  11   9   8       33.64       20.45     10.22 o 
   0  10   8      205.34      404.27     62.38 o 
   1  10   8        1.96       99.15     14.38 o 
   2  10   8      795.41      763.09     12.67 o 
   3  10   8       78.66      102.25     15.12 o 
   4  10   8      138.28      131.33     10.17 o 
   5  10   8        0.21       19.46      5.53 o 
   6  10   8        1.08        6.36      6.04 o 
   7  10   8       73.61      143.31     27.69 o 
   8  10   8        2.41        5.40      6.83 o 
   9  10   8       31.82       33.35      7.89 o 
  10  10   8       78.86       75.54     10.85 o 
   1  11   8        3.48        4.29      3.60 o 
   2  11   8       91.30       77.05     10.93 o 
   3  11   8       25.56       70.34     14.06 o 
   4  11   8     1975.67     1789.90     43.60 o 
   5  11   8      458.30      401.54     15.01 o 
   6  11   8       66.32       79.85     15.93 o 
   7  11   8       54.81       60.41      7.36 o 
   8  11   8        0.51        3.71      7.13 o 
   9  11   8      103.10       92.56      9.74 o 
  10  11   8       14.21       15.63     10.05 o 
   0  12   8     1635.11     1512.29     26.92 o 
   1  12   8       73.75      137.06     29.98 o 
   2  12   8      354.12      315.98     29.80 o 
   3  12   8      148.90      168.02     28.56 o 
   4  12   8      858.71      830.81     64.45 o 
   5  12   8      937.50      790.00     32.44 o 
   6  12   8        3.47        8.20      6.13 o 
   7  12   8        7.63       11.17      7.63 o 
   8  12   8        0.00       -6.44      7.73 o 
   9  12   8        2.70       -1.82      8.53 o 
  10  12   8       10.73        3.95     10.08 o 
   1  13   8      137.27      228.76     39.79 o 
   2  13   8     1914.92     1626.02     56.92 o 
   3  13   8        6.41       15.32      5.74 o 
   4  13   8      227.84      210.71     18.26 o 
   5  13   8       28.74      123.00     29.03 o 
   6  13   8       12.86       21.47      6.36 o 
   7  13   8        2.05        2.53      7.85 o 
   8  13   8        2.97        8.31      8.62 o 
   9  13   8       56.07       55.83      9.59 o 
  10  13   8       13.27       10.59     10.40 o 
   0  14   8      283.59      462.15     74.43 o 
   1  14   8      272.91      368.12     64.54 o 
   2  14   8      999.36      910.72     55.86 o 
   3  14   8        1.64       33.25      8.60 o 
   4  14   8      729.88      668.07     13.53 o 
   5  14   8       60.09       65.38     11.80 o 
   6  14   8      124.80      114.43      9.32 o 
   7  14   8       12.45        3.14      8.15 o 
   8  14   8       15.61        4.64      8.35 o 
   9  14   8       22.03       13.19      9.21 o 
   1  15   8       47.32       46.58     11.04 o 
   2  15   8       62.54       58.78      7.50 o 
   3  15   8       17.66       44.27     14.07 o 
   4  15   8      363.21      422.30     35.57 o 
   5  15   8       10.93       15.98      6.37 o 
   6  15   8       11.29       13.93      7.46 o 
   7  15   8        5.13       14.30      8.57 o 
   8  15   8       18.68        7.68      9.86 o 
   9  15   8        9.70       12.29     11.59 o 
   0  16   8      115.66      162.07     18.30 o 
   1  16   8      164.14      323.44     54.59 o 
   2  16   8       26.31       41.88      7.29 o 
   3  16   8       94.27      140.13     29.19 o 
   4  16   8      130.00      159.70     24.86 o 
   5  16   8      137.05      114.87      9.01 o 
   6  16   8       42.21       70.21     12.68 o 
   7  16   8        0.89       11.20      8.81 o 
   8  16   8        7.68       15.06     10.09 o 
   1  17   8       11.49       81.10      7.32 o 
   2  17   8      322.18      297.35     11.31 o 
   3  17   8      163.41      210.99     28.64 o 
   4  17   8       47.42       60.16      7.38 o 
   5  17   8        4.72       26.40     11.10 o 
   6  17   8        9.94       20.32      8.50 o 
   7  17   8        0.00      -13.19      8.80 o 
   8  17   8        0.15        8.06     10.20 o 
   0  18   8      190.95      406.97     31.54 o 
   1  18   8      263.83      243.94     27.10 o 
   2  18   8       98.92      109.79     12.28 o 
   3  18   8      111.56      101.55      8.64 o 
   4  18   8       52.66       50.08      8.35 o 
   5  18   8        0.32       22.01      8.25 o 
   6  18   8        2.79       35.31     12.55 o 
   7  18   8       40.40       35.86     12.80 o 
   1  19   8        1.98        6.94      7.71 o 
   2  19   8      362.90      314.67     11.87 o 
   3  19   8        0.01        9.81      8.72 o 
   4  19   8       50.94       67.61     10.28 o 
   5  19   8       22.04       61.72     15.08 o 
   6  19   8        6.87       25.00     13.89 o 
   0  20   8       12.18        4.87     11.87 o 
   1  20   8        1.42       23.73      8.17 o 
   2  20   8        0.42        5.46      8.03 o 
   3  20   8       24.68       17.06     11.07 o 
   4  20   8        9.87       32.64     10.12 o 
   5  20   8        0.48       55.51     18.91 o 
   6  20   8       13.31       23.90     11.76 o 
   1  21   8        0.45       14.46      8.58 o 
   2  21   8        0.21       -1.04      9.11 o 
   3  21   8        1.32       32.14     11.96 o 
   4  21   8       45.58       94.68     11.90 o 
   5  21   8        1.20       10.01     10.43 o 
   0  22   8        0.39       17.39     12.84 o 
   1  22   8       24.69       59.51     10.97 o 
   2  22   8       11.74       35.64     10.44 o 
   3  22   8       20.49       39.13     12.91 o 
   1  23   8        6.33       33.00     10.49 o 
   1   1   9     2295.45     2394.83     23.15 o 
   2   1   9      140.30      154.15      4.42 o 
   3   1   9     6998.57     7112.21     71.55 o 
   4   1   9        3.38       13.02      3.68 o 
   5   1   9       21.20       15.56      3.18 o 
   6   1   9        9.00       15.57      3.83 o 
   7   1   9        3.28        2.77      3.63 o 
   8   1   9        4.32        6.76      5.46 o 
   9   1   9        1.20       -4.00      5.75 o 
  10   1   9        2.72       -0.88      6.35 o 
  11   1   9       13.56        6.14      7.21 o 
   0   2   9       15.58        8.73      3.53 o 
   1   2   9     1628.88     1743.51     41.78 o 
   2   2   9     2384.16     2563.52     30.11 o 
   3   2   9     2927.19     3059.98     30.89 o 
   4   2   9       59.94       57.64      5.44 o 
   5   2   9      145.00      176.74      5.56 o 
   6   2   9      510.26      483.75      9.40 o 
   7   2   9       37.86       44.66      6.45 o 
   8   2   9       14.47       43.17      5.68 o 
   9   2   9       17.39       16.85      6.10 o 
  10   2   9       11.23       11.72      6.77 o 
  11   2   9       12.43       15.25      8.14 o 
   1   3   9     9729.74     9921.03    107.45 o 
   2   3   9     1596.35     1534.78     48.50 o 
   3   3   9     9848.42    10433.29     98.70 o 
   4   3   9      532.91      613.05     26.37 o 
   5   3   9       60.74      104.87     17.86 o 
   6   3   9     1130.84     1119.18     31.63 o 
   7   3   9       29.04       43.54      4.67 o 
   8   3   9        3.79        8.60      4.81 o 
   9   3   9      316.65      353.17     13.67 o 
  10   3   9        0.02        2.89      7.45 o 
  11   3   9      159.27      157.00     10.60 o 
   0   4   9      212.68      275.46     40.96 o 
   1   4   9     3433.45     3558.94     34.20 o 
   2   4   9     7368.47     7561.13    111.68 o 
   3   4   9     1208.50     1280.41     56.49 o 
   4   4   9     1033.36     1146.68     59.09 o 
   5   4   9     3056.29     2935.69     30.74 o 
   6   4   9      347.50      300.93     15.66 o 
   7   4   9     2889.75     2982.07     60.26 o 
   8   4   9       93.13      151.50     14.99 o 
   9   4   9      272.63      282.52     10.76 o 
  10   4   9        1.53       -4.88      7.45 o 
  11   4   9        0.21        0.80      8.18 o 
   1   5   9      590.25      678.93     32.74 o 
   2   5   9      664.30      678.36     73.89 o 
   3   5   9     1262.15     1136.98     16.27 o 
   4   5   9       36.22       55.02      8.75 o 
   5   5   9      399.79      411.69     10.86 o 
   6   5   9       84.65      140.53     20.37 o 
   7   5   9       59.94       62.97      5.38 o 
   8   5   9       94.89       95.53      7.21 o 
   9   5   9       67.42       75.60      8.56 o 
  10   5   9        3.39        3.92      7.81 o 
  11   5   9        3.68      -12.00      8.00 o 
   0   6   9     1363.46     1210.40     19.14 o 
   1   6   9     5194.64     4990.79    172.68 o 
   2   6   9       31.11       48.00      8.50 o 
   3   6   9       42.56       38.67      4.86 o 
   4   6   9      213.45      276.97     12.16 o 
   5   6   9      560.40      614.58     17.34 o 
   6   6   9       23.60       38.71      4.65 o 
   7   6   9      894.77      830.65     34.97 o 
   8   6   9       50.29       96.46     12.01 o 
   9   6   9      175.56      168.25      9.98 o 
  10   6   9       63.39       74.16     12.05 o 
  11   6   9       41.04       28.62      8.92 o 
   1   7   9     1137.68     1234.35     46.37 o 
   2   7   9       56.83       82.76     13.60 o 
   3   7   9     5667.34     5536.47    101.46 o 
   4   7   9      276.93      279.44     18.26 o 
   5   7   9      120.06      106.35      8.56 o 
   6   7   9      236.89      229.00     10.24 o 
   7   7   9       21.65       32.50      7.53 o 
   8   7   9      182.50      149.06      8.62 o 
   9   7   9       31.13       56.59      9.91 o 
  10   7   9      126.92      146.45     16.24 o 
  11   7   9       56.87       45.44      9.63 o 
   0   8   9      608.09      706.03    119.02 o 
   1   8   9       48.22       64.54      9.14 o 
   2   8   9       14.40       25.05      6.23 o 
   3   8   9     2583.22     2561.76    109.95 o 
   4   8   9       94.25      116.34     11.72 o 
   5   8   9      110.26      111.66      7.76 o 
   6   8   9      130.78      125.92      6.91 o 
   7   8   9      637.08      596.75     22.82 o 
   8   8   9       37.96       64.03     10.83 o 
   9   8   9      329.21      315.63     11.73 o 
  10   8   9       14.50       18.93      8.80 o 
  11   8   9       27.57       25.50     10.42 o 
   1   9   9      747.44      675.17     21.29 o 
   2   9   9      180.13      149.90      5.44 o 
   3   9   9      122.07      145.58      6.20 o 
   4   9   9      764.56      695.55     12.14 o 
   5   9   9     1024.83      962.80     22.54 o 
   6   9   9        5.11        9.72      5.59 o 
   7   9   9      423.63      417.44     37.78 o 
   8   9   9       77.79       77.94     12.49 o 
   9   9   9       56.48       48.76      8.01 o 
  10   9   9        2.78      -11.36      9.15 o 
  11   9   9        0.83        2.38     10.01 o 
   0  10   9      263.14      396.05     87.16 o 
   1  10   9     1123.94     1137.05     26.60 o 
   2  10   9       45.25       55.24      5.28 o 
   3  10   9        0.01        8.60      4.62 o 
   4  10   9       88.80      163.48     33.46 o 
   5  10   9     1613.79     1633.96     43.56 o 
   6  10   9       18.45       41.92      7.83 o 
   7  10   9      514.46      489.35     16.98 o 
   8  10   9       33.64       37.67      7.49 o 
   9  10   9       31.91       21.44      7.74 o 
  10  10   9       15.34        9.20      9.82 o 
   1  11   9      199.15      215.19     15.22 o 
   2  11   9       85.19       97.75     18.34 o 
   3  11   9      187.83      151.34     15.25 o 
   4  11   9       86.19      182.97     28.85 o 
   5  11   9      126.99      146.88      7.81 o 
   6  11   9       32.40       39.13      6.36 o 
   7  11   9        2.89       -1.17      6.72 o 
   8  11   9       13.41        5.82      7.19 o 
   9  11   9        1.31       16.77      8.46 o 
  10  11   9        7.78       13.14     11.70 o 
   0  12   9      473.75      572.73     19.80 o 
   1  12   9      341.95      286.43      9.30 o 
   2  12   9       10.07       22.38      5.90 o 
   3  12   9      272.25      219.31     28.42 o 
   4  12   9      146.17      150.27     15.79 o 
   5  12   9       17.06       23.06      6.13 o 
   6  12   9       47.19       50.82      6.69 o 
   7  12   9      121.34      144.38     10.04 o 
   8  12   9        2.98        0.14      7.92 o 
   9  12   9       83.34       90.92     15.04 o 
  10  12   9       32.40       35.06     10.87 o 
   1  13   9      872.27      784.09     25.09 o 
   2  13   9       54.26      101.60     25.24 o 
   3  13   9       61.89       64.01     13.75 o 
   4  13   9        2.77        9.69      6.23 o 
   5  13   9      245.27      215.69      8.93 o 
   6  13   9        1.58        4.11      6.30 o 
   7  13   9        2.87        5.88      7.10 o 
   8  13   9        2.51        1.18      8.22 o 
   9  13   9      121.26      119.99     14.89 o 
   0  14   9      989.63     1132.09    355.91 o 
   1  14   9      964.26      915.02     79.50 o 
   2  14   9      338.34      399.52     64.26 o 
   3  14   9      162.12      220.10     41.62 o 
   4  14   9      150.47      173.32     20.88 o 
   5  14   9       99.65      204.21     37.42 o 
   6  14   9        2.77       25.14      6.60 o 
   7  14   9        8.14       11.53      8.17 o 
   8  14   9        0.44       -6.70      8.27 o 
   9  14   9        7.09        8.80     10.63 o 
   1  15   9      130.68      111.08      7.73 o 
   2  15   9      196.08      183.85     14.07 o 
   3  15   9      117.06      120.42     12.94 o 
   4  15   9      163.14      218.02     39.06 o 
   5  15   9        0.08       16.76      6.41 o 
   6  15   9       33.70       43.18      7.74 o 
   7  15   9      138.72      133.37     11.60 o 
   8  15   9        1.13       30.13      9.24 o 
   9  15   9       29.45       27.85     10.09 o 
   0  16   9      341.11      280.31     23.67 o 
   1  16   9      154.03      198.92     32.25 o 
   2  16   9        0.33       19.93      6.60 o 
   3  16   9       28.52       27.07      7.95 o 
   4  16   9       11.91       56.54     11.08 o 
   5  16   9       20.24       44.43     10.97 o 
   6  16   9       14.99       46.35     10.59 o 
   7  16   9        0.20       -1.43      8.56 o 
   8  16   9        8.67       14.05      9.30 o 
   1  17   9      403.80      338.83     17.86 o 
   2  17   9       21.05       51.33      8.30 o 
   3  17   9        3.79       14.05      6.53 o 
   4  17   9      165.27      181.05     20.33 o 
   5  17   9      258.12      215.21     15.10 o 
   6  17   9        1.08       12.78      8.72 o 
   7  17   9        0.36        6.97      9.02 o 
   8  17   9       17.54       19.18      9.88 o 
   0  18   9      490.51      728.23    231.76 o 
   1  18   9      108.05      158.53     28.95 o 
   2  18   9        2.54       23.69      6.97 o 
   3  18   9      166.92      151.75     11.69 o 
   4  18   9       51.56       97.31     14.70 o 
   5  18   9       14.82       43.57     10.13 o 
   6  18   9       56.70       62.14      9.86 o 
   7  18   9       23.24       11.84     11.26 o 
   1  19   9        1.20        7.55      7.79 o 
   2  19   9       24.63       78.92      9.58 o 
   3  19   9        1.64        7.32      8.14 o 
   4  19   9        5.32       33.99      8.23 o 
   5  19   9       77.81      119.40     14.72 o 
   6  19   9        0.02        2.17      9.27 o 
   0  20   9        8.43       20.95     12.39 o 
   1  20   9       37.52       60.74      9.33 o 
   2  20   9        4.54       18.66      8.14 o 
   3  20   9        0.37       13.08     10.50 o 
   4  20   9       45.73       79.38     20.05 o 
   5  20   9       43.94       65.84     13.06 o 
   1  21   9        3.60       16.75      8.82 o 
   2  21   9       23.14       27.00     12.94 o 
   3  21   9       71.76       83.02     16.49 o 
   4  21   9       23.23       75.02     14.10 o 
   0  22   9        0.22       23.08     13.22 o 
   1  22   9       61.11       94.07     11.62 o 
   2  22   9        2.29       37.56     10.50 o 
   3  22   9       37.57       67.36     11.24 o 
   0   0  10      603.19      418.68     13.41 o 
   1   0  10     4362.86     4496.81     59.20 o 
   2   0  10       67.51       65.80      3.64 o 
   3   0  10     1117.21      999.27     18.94 o 
   4   0  10     6046.90     6368.17     91.96 o 
   5   0  10     1174.90     1067.75     21.03 o 
   6   0  10     2826.12     2783.58     44.87 o 
   7   0  10     2324.36     2225.95     38.36 o 
   8   0  10      112.94      117.63     10.18 o 
   9   0  10       43.19       36.37      9.13 o 
  10   0  10      202.37      220.41     13.73 o 
  11   0  10       21.82       20.57     11.71 o 
   1   1  10        6.18       29.69      4.18 o 
   2   1  10     2234.62     2461.69    104.11 o 
   3   1  10      623.96      656.18     34.20 o 
   4   1  10       40.93       50.50      8.16 o 
   5   1  10        5.45        6.17      3.97 o 
   6   1  10       47.66       76.45      5.66 o 
   7   1  10      324.99      296.47     11.62 o 
   8   1  10      128.36      149.91      8.87 o 
   9   1  10      104.76      119.91      7.76 o 
  10   1  10        5.76        3.22      6.89 o 
  11   1  10        3.66       -5.17      7.59 o 
   0   2  10     9799.43     9245.11    291.12 o 
   1   2  10       17.06       12.83      2.75 o 
   2   2  10     6479.87     6619.13     63.02 o 
   3   2  10       93.14       97.02      8.44 o 
   4   2  10     4688.57     4579.00     63.32 o 
   5   2  10      165.30      170.10      5.53 o 
   6   2  10     2466.97     2389.29     26.39 o 
   7   2  10      950.02      923.09     31.94 o 
   8   2  10     1456.63     1435.41     20.32 o 
   9   2  10       31.06       36.60      6.89 o 
  10   2  10      101.01      110.97     10.40 o 
  11   2  10       37.62       39.58      8.89 o 
   1   3  10     1515.66     1435.79     15.23 o 
   2   3  10      304.57      459.48     56.28 o 
   3   3  10     1371.53     1488.14     22.96 o 
   4   3  10     1476.27     1548.27     17.76 o 
   5   3  10       78.52      106.17      4.81 o 
   6   3  10     1258.34     1286.81     35.38 o 
   7   3  10      115.34      113.60     10.80 o 
   8   3  10       36.02       59.62      9.57 o 
   9   3  10        2.79        2.32      6.32 o 
  10   3  10       61.24       56.35      8.56 o 
  11   3  10       23.55       23.52      9.75 o 
   0   4  10     1212.49     1405.85     23.55 o 
   1   4  10      159.68      205.24      9.75 o 
   2   4  10      476.38      512.84      7.84 o 
   3   4  10       87.90      107.43      4.65 o 
   4   4  10      784.61      767.01     38.48 o 
   5   4  10      263.97      307.06      7.80 o 
   6   4  10      147.77      197.85     18.69 o 
   7   4  10      108.08      119.14      6.20 o 
   8   4  10      175.77      179.69     20.93 o 
   9   4  10       19.20       15.92      7.41 o 
  10   4  10      165.05      187.01     10.93 o 
  11   4  10       46.62       46.46      9.31 o 
   1   5  10       93.46      155.79     19.04 o 
   2   5  10     2535.05     2479.73     33.32 o 
   3   5  10      113.88      107.95     16.74 o 
   4   5  10      562.53      577.93     17.34 o 
   5   5  10       16.25       33.89      6.43 o 
   6   5  10      453.91      498.88     12.33 o 
   7   5  10        1.15        9.53      5.07 o 
   8   5  10      351.37      290.29     20.06 o 
   9   5  10       96.15      107.86      9.23 o 
  10   5  10        1.99        0.42      7.88 o 
  11   5  10        3.77      -10.63      8.35 o 
   0   6  10      638.92      667.30    106.76 o 
   1   6  10       22.87       27.45      3.39 o 
   2   6  10      850.05      892.43     48.66 o 
   3   6  10       31.85       73.37     15.49 o 
   4   6  10       20.56       23.46      4.54 o 
   5   6  10        0.72        8.46      3.62 o 
   6   6  10     3037.94     2966.37     65.95 o 
   7   6  10       55.70       67.73      7.26 o 
   8   6  10      433.82      461.42     25.51 o 
   9   6  10      263.50      272.81     24.02 o 
  10   6  10       62.53       70.18     12.31 o 
  11   6  10       25.92       12.27      8.94 o 
   1   7  10        5.82       13.22      3.75 o 
   2   7  10       18.94       81.00     13.78 o 
   3   7  10       11.33       12.98      3.45 o 
   4   7  10      539.93      552.37     43.87 o 
   5   7  10       30.93       37.60      4.17 o 
   6   7  10      545.40      569.30     34.21 o 
   7   7  10       28.32       33.39      6.47 o 
   8   7  10      328.23      316.94     11.19 o 
   9   7  10      238.55      247.20     15.08 o 
  10   7  10      155.41      165.93     11.12 o 
  11   7  10       55.82       48.59      9.88 o 
   0   8  10      129.12      203.52     46.00 o 
   1   8  10      129.16      166.89     17.65 o 
   2   8  10      206.44      251.15     25.97 o 
   3   8  10       56.36       70.08      8.96 o 
   4   8  10      465.90      572.20     10.89 o 
   5   8  10      734.74      770.13     65.00 o 
   6   8  10        6.93       18.81      5.39 o 
   7   8  10       12.45       20.14      6.55 o 
   8   8  10        0.27       28.67      7.09 o 
   9   8  10       13.50       24.96      8.38 o 
  10   8  10       65.70       50.06      9.52 o 
  11   8  10        0.12        1.00     10.08 o 
   1   9  10      625.38      578.13      9.56 o 
   2   9  10      429.83      468.83     39.12 o 
   3   9  10       11.22       65.60     12.83 o 
   4   9  10      172.71      241.23     10.00 o 
   5   9  10      767.52      775.99     13.65 o 
   6   9  10      129.92      113.94      9.18 o 
   7   9  10       35.90       41.10      7.11 o 
   8   9  10        0.92        5.09      6.90 o 
   9   9  10        4.28       -0.61      8.16 o 
  10   9  10       37.28       29.04     10.10 o 
   0  10  10      251.57      266.93     45.50 o 
   1  10  10     1098.94     1063.72     14.42 o 
   2  10  10      821.89      712.02     11.04 o 
   3  10  10       20.82       21.01      4.97 o 
   4  10  10      291.65      235.59     29.19 o 
   5  10  10      234.73      241.60     23.96 o 
   6  10  10       51.06       33.95      6.16 o 
   7  10  10       16.34       20.29      7.07 o 
   8  10  10        8.67       -7.33      6.97 o 
   9  10  10       89.42       90.43     11.95 o 
  10  10  10        2.06        5.73      9.91 o 
   1  11  10      336.07      288.48      9.77 o 
   2  11  10       30.25       28.74      7.59 o 
   3  11  10       85.95       74.55     10.11 o 
   4  11  10      845.86      747.68     58.62 o 
   5  11  10        9.58       15.57      5.95 o 
   6  11  10      268.84      237.70     10.58 o 
   7  11  10       25.40       42.33     10.03 o 
   8  11  10      181.12      168.73      9.66 o 
   9  11  10       20.98       33.31     10.08 o 
  10  11  10        0.01       -3.01      9.88 o 
   0  12  10      903.90     1439.77     34.16 o 
   1  12  10      716.51      688.55     46.55 o 
   2  12  10     1238.29     1060.71     33.46 o 
   3  12  10      241.17      378.02     60.19 o 
   4  12  10     1533.31     1358.76     24.85 o 
   5  12  10      188.55      209.48     31.22 o 
   6  12  10      111.71      101.76     22.66 o 
   7  12  10       68.83       83.83      8.37 o 
   8  12  10       25.73       29.98      7.98 o 
   9  12  10        0.48       -4.00      9.62 o 
  10  12  10       15.53        6.96     10.49 o 
   1  13  10      136.54      156.94      7.84 o 
   2  13  10      561.41      470.07     41.88 o 
   3  13  10       75.45       80.68     14.24 o 
   4  13  10      110.82      146.25     30.19 o 
   5  13  10      129.48      117.12      8.63 o 
   6  13  10       33.97       22.92      7.38 o 
   7  13  10       12.65        7.71      7.15 o 
   8  13  10        0.14      -11.97      7.98 o 
   9  13  10        5.67       -1.33     11.73 o 
   0  14  10       80.14      374.90     59.65 o 
   1  14  10       98.82       80.41     22.41 o 
   2  14  10      353.96      386.65     65.74 o 
   3  14  10      362.95      274.63      9.69 o 
   4  14  10      177.11      240.49     35.89 o 
   5  14  10      301.45      270.99     12.73 o 
   6  14  10       11.48       21.21      7.38 o 
   7  14  10        0.79       -2.13      8.06 o 
   8  14  10        9.13       19.78      9.70 o 
   9  14  10        2.84       -0.03      9.65 o 
   1  15  10      279.32      251.95     14.22 o 
   2  15  10      159.74      149.27     13.86 o 
   3  15  10        8.42        3.72      6.16 o 
   4  15  10        1.86       26.99      6.86 o 
   5  15  10       21.21       32.15      6.91 o 
   6  15  10        9.53       13.47      8.23 o 
   7  15  10       21.31       30.30      8.92 o 
   8  15  10       33.37       23.75      9.69 o 
   0  16  10      117.76      135.86     26.67 o 
   1  16  10      236.63      242.93     26.55 o 
   2  16  10        9.89        9.65      6.38 o 
   3  16  10       76.22       87.27     13.96 o 
   4  16  10      380.92      340.35     21.23 o 
   5  16  10        7.18       42.36      8.02 o 
   6  16  10      205.92      205.06     11.82 o 
   7  16  10        0.73       -1.36      8.74 o 
   8  16  10        1.89        3.35     11.65 o 
   1  17  10        6.12       29.21      9.02 o 
   2  17  10      152.20      141.62      8.46 o 
   3  17  10       10.68       22.75      6.75 o 
   4  17  10       42.76       40.60      7.88 o 
   5  17  10       67.85      100.83     10.44 o 
   6  17  10       40.87       30.57      9.14 o 
   7  17  10        0.61        5.15      9.76 o 
   0  18  10       13.10       41.30     12.34 o 
   1  18  10       55.00      133.04     21.11 o 
   2  18  10        5.41       13.14      6.82 o 
   3  18  10        1.71       30.05      7.16 o 
   4  18  10        4.02       33.26      7.99 o 
   5  18  10       26.40       51.10     13.39 o 
   6  18  10       42.77       41.68      9.56 o 
   7  18  10        8.02       10.35      9.62 o 
   1  19  10       74.79       72.75     10.74 o 
   2  19  10      145.83      147.17     11.06 o 
   3  19  10        4.01       15.94      7.00 o 
   4  19  10       44.15      118.74     28.24 o 
   5  19  10       57.48       80.97     14.30 o 
   6  19  10       16.76       26.36     11.57 o 
   0  20  10       34.59       72.10     15.77 o 
   1  20  10       73.63       86.67     10.06 o 
   2  20  10        2.02       13.85      7.85 o 
   3  20  10       49.44       51.28      9.87 o 
   4  20  10       11.46       42.37     10.00 o 
   5  20  10       13.41       22.14     13.20 o 
   1  21  10        0.57       21.96      9.16 o 
   2  21  10        1.45       29.45     10.32 o 
   3  21  10       11.67       44.95     13.58 o 
   4  21  10        0.79       36.68     10.59 o 
   0  22  10       23.33       20.97     13.18 o 
   1  22  10        1.26       48.26     10.89 o 
   2  22  10        5.71       13.17     11.05 o 
   1   1  11     3753.43     3806.60     41.56 o 
   2   1  11      661.04      695.44      8.72 o 
   3   1  11     2890.51     2957.61     32.07 o 
   4   1  11        3.53       62.43      4.63 o 
   5   1  11     1006.31      915.40     13.75 o 
   6   1  11      188.69      235.24     27.84 o 
   7   1  11       34.46       47.87      6.20 o 
   8   1  11       16.80       13.70      5.91 o 
   9   1  11        7.73       -7.42      5.99 o 
  10   1  11       78.51      107.13      8.71 o 
  11   1  11        8.13        4.90      8.70 o 
   0   2  11     2202.37     2177.25    100.03 o 
   1   2  11     2562.98     2599.35     53.65 o 
   2   2  11     1627.07     1564.93     64.99 o 
   3   2  11     1109.81     1139.97     80.10 o 
   4   2  11       87.41       99.16     13.14 o 
   5   2  11      238.13      235.91     29.29 o 
   6   2  11     1104.84     1089.27     14.95 o 
   7   2  11      146.23      167.89     20.72 o 
   8   2  11        4.65       41.60      6.94 o 
   9   2  11       30.41       27.53      6.85 o 
  10   2  11        0.66       -6.08      6.77 o 
  11   2  11        0.34       -5.44      8.17 o 
   1   3  11      627.46      630.36     24.41 o 
   2   3  11      215.66      193.98      5.21 o 
   3   3  11     1035.26      996.70     17.89 o 
   4   3  11      697.47      726.17     16.82 o 
   5   3  11      100.08      134.65      6.20 o 
   6   3  11      344.52      359.33      8.90 o 
   7   3  11      379.73      397.87      9.67 o 
   8   3  11       92.46      104.66      7.07 o 
   9   3  11       16.98        3.71      6.53 o 
  10   3  11       10.43        7.49      7.80 o 
  11   3  11       57.00       43.73      9.29 o 
   0   4  11     1798.42     1733.34     40.72 o 
   1   4  11      347.89      345.08     10.06 o 
   2   4  11     1071.02     1049.79     12.36 o 
   3   4  11      680.01      643.92     16.03 o 
   4   4  11       92.67      106.07      4.64 o 
   5   4  11        4.22        4.72      3.74 o 
   6   4  11      821.61      794.03     30.34 o 
   7   4  11      315.47      325.95      9.25 o 
   8   4  11        3.73        1.59      5.97 o 
   9   4  11       44.89       25.70      7.88 o 
  10   4  11       50.51       46.63      8.69 o 
  11   4  11       11.29        7.27      8.74 o 
   1   5  11      648.84      718.97     42.99 o 
   2   5  11      640.79      766.96     42.17 o 
   3   5  11       74.87      102.02     10.50 o 
   4   5  11     1368.23     1445.02     18.07 o 
   5   5  11     1006.87     1011.87     32.46 o 
   6   5  11      166.07      169.31     10.65 o 
   7   5  11      149.51      135.86     13.35 o 
   8   5  11       58.00       63.72      8.03 o 
   9   5  11       22.76       23.12      7.99 o 
  10   5  11        0.12       -0.18      8.20 o 
  11   5  11       48.77       30.33     10.03 o 
   0   6  11      746.04      746.45     50.99 o 
   1   6  11       68.77      142.06     22.08 o 
   2   6  11       23.35       28.09      4.95 o 
   3   6  11      202.11      174.18      5.51 o 
   4   6  11      104.84      103.72     11.31 o 
   5   6  11     1502.69     1538.98     61.07 o 
   6   6  11       97.02       99.96      9.84 o 
   7   6  11      354.06      323.70     17.13 o 
   8   6  11      119.27      102.21      8.78 o 
   9   6  11       98.46       95.64      9.28 o 
  10   6  11       11.33        9.71      8.48 o 
  11   6  11        4.71       -5.25      8.79 o 
   1   7  11      290.38      279.60     10.16 o 
   2   7  11      232.80      210.36     17.85 o 
   3   7  11      159.13      309.39     38.45 o 
   4   7  11        0.00        0.67      3.39 o 
   5   7  11      170.51      215.79     30.90 o 
   6   7  11       27.41       37.20      5.27 o 
   7   7  11      262.83      248.74     11.85 o 
   8   7  11       46.85       49.19      8.23 o 
   9   7  11       17.76       29.88      8.44 o 
  10   7  11      102.76       98.52     10.06 o 
  11   7  11       50.84       36.82      9.77 o 
   0   8  11      151.17      310.13     48.29 o 
   1   8  11      328.57      294.95      6.94 o 
   2   8  11       65.54      102.56     15.56 o 
   3   8  11       17.16       20.48      3.90 o 
   4   8  11      222.72      245.54     25.99 o 
   5   8  11      463.92      415.52     10.22 o 
   6   8  11       13.18       16.69      6.19 o 
   7   8  11     1705.10     1629.77     24.15 o 
   8   8  11        9.61       13.15      6.99 o 
   9   8  11      103.21      125.27     15.11 o 
  10   8  11        6.01       -3.03      8.71 o 
   1   9  11       67.46       64.58      6.71 o 
   2   9  11      210.73      231.68     10.20 o 
   3   9  11        6.52        8.64      4.60 o 
   4   9  11      262.92      244.45     30.56 o 
   5   9  11      900.85      801.22     13.91 o 
   6   9  11      184.64      164.14      8.64 o 
   7   9  11       36.69       38.96      7.25 o 
   8   9  11      191.06      185.34     21.15 o 
   9   9  11      125.40      130.32     10.42 o 
  10   9  11       76.33       70.29     10.16 o 
   0  10  11        0.73       13.53      5.74 o 
   1  10  11      887.34      744.28     50.19 o 
   2  10  11        3.30        4.65      4.05 o 
   3  10  11       73.70      126.49     24.76 o 
   4  10  11       34.71       40.79     11.40 o 
   5  10  11     1481.89     1336.57     42.64 o 
   6  10  11       55.16       49.41      7.21 o 
   7  10  11      352.13      310.08     14.93 o 
   8  10  11       17.38       19.35      7.45 o 
   9  10  11       16.05       28.79      9.81 o 
  10  10  11        6.43        6.65     10.05 o 
   1  11  11       13.49       32.28      8.28 o 
   2  11  11     1054.06      954.86     33.21 o 
   3  11  11       93.60       87.48     10.00 o 
   4  11  11       43.32       19.89      5.87 o 
   5  11  11      304.77      306.81     16.79 o 
   6  11  11       47.60       44.89      8.39 o 
   7  11  11       45.49       46.19      7.69 o 
   8  11  11       39.03       44.53      8.05 o 
   9  11  11        1.96      -12.44      9.39 o 
  10  11  11       50.27       39.47     11.03 o 
   0  12  11      739.80      847.04     76.18 o 
   1  12  11        2.61       51.00      5.23 o 
   2  12  11       46.93       63.40      5.50 o 
   3  12  11      765.18      689.78     26.83 o 
   4  12  11      366.08      409.20     22.36 o 
   5  12  11      455.94      392.38     13.46 o 
   6  12  11        7.32       12.36      6.97 o 
   7  12  11      150.97      156.33     13.05 o 
   8  12  11       15.19        9.40      7.64 o 
   9  12  11      177.31      177.24     18.71 o 
   1  13  11       45.68       50.62      6.92 o 
   2  13  11      440.78      420.86     32.14 o 
   3  13  11      236.23      242.11      9.79 o 
   4  13  11      152.55      187.66     22.75 o 
   5  13  11       56.21       48.26      8.65 o 
   6  13  11        1.53        4.82      7.08 o 
   7  13  11        4.22        7.03      7.38 o 
   8  13  11        5.93       -2.23      8.44 o 
   9  13  11        2.77        7.61     10.24 o 
   0  14  11     1954.03     1773.01    190.56 o 
   1  14  11       24.67      167.55     24.99 o 
   2  14  11      208.98      156.61     16.15 o 
   3  14  11       57.07       45.16      7.52 o 
   4  14  11        3.40       38.25      6.96 o 
   5  14  11       38.18       53.14      7.07 o 
   6  14  11      155.93      150.49     12.00 o 
   7  14  11       10.97       17.89      8.57 o 
   8  14  11       19.11        6.54      8.93 o 
   9  14  11       37.81       31.49     11.16 o 
   1  15  11      137.44      133.77     18.81 o 
   2  15  11       43.23       56.36      6.88 o 
   3  15  11       60.49       53.81     11.74 o 
   4  15  11       21.64       18.62      6.53 o 
   5  15  11       27.03       33.92      7.31 o 
   6  15  11       28.30       33.49      7.94 o 
   7  15  11       16.46       23.26      9.96 o 
   8  15  11        0.52        1.35      9.01 o 
   0  16  11        0.12       13.79     15.82 o 
   1  16  11      130.18      166.04     10.58 o 
   2  16  11      145.77      134.31      8.17 o 
   3  16  11       36.53       47.43      9.66 o 
   4  16  11      187.30      181.91     17.06 o 
   5  16  11      343.08      268.40     12.51 o 
   6  16  11        1.92       33.87      9.43 o 
   7  16  11       13.04       13.05      8.95 o 
   8  16  11        1.68        2.88      9.47 o 
   1  17  11       60.81       42.29      7.27 o 
   2  17  11       61.65       93.89      7.76 o 
   3  17  11       22.97       27.94      6.85 o 
   4  17  11       11.85       19.39      6.85 o 
   5  17  11        3.73       27.74      8.67 o 
   6  17  11       44.51       35.18      9.38 o 
   7  17  11        3.37        8.46      9.48 o 
   0  18  11      224.64      227.33     41.03 o 
   1  18  11      410.29      354.98     12.65 o 
   2  18  11        4.26       13.47      6.92 o 
   3  18  11        1.48       11.86      6.93 o 
   4  18  11       76.37       74.75     12.67 o 
   5  18  11       86.72       96.82     10.98 o 
   6  18  11       26.93       70.83     23.72 o 
   1  19  11       67.74       77.54      9.57 o 
   2  19  11        5.61       24.26      7.24 o 
   3  19  11       14.01       15.42      7.14 o 
   4  19  11       23.54       91.06     11.82 o 
   5  19  11        3.15       26.70      9.58 o 
   6  19  11       79.15       66.55     10.69 o 
   0  20  11       33.75       49.53     13.39 o 
   1  20  11      114.38      108.55     10.66 o 
   2  20  11       39.94       72.07     12.46 o 
   3  20  11        2.45       27.68      9.11 o 
   4  20  11       47.61       70.88     12.05 o 
   5  20  11        7.99       14.60     14.28 o 
   1  21  11        2.29       14.14      9.16 o 
   2  21  11        0.20       26.90     10.48 o 
   3  21  11       10.78       34.02     14.40 o 
   4  21  11       50.60       95.95     19.34 o 
   0  22  11       19.37       38.86     14.00 o 
   1  22  11       40.35       52.74     14.19 o 
   2  22  11       16.49       30.52     11.66 o 
   0   0  12      341.35      246.06     13.85 o 
   1   0  12      322.01      302.35      8.97 o 
   2   0  12     1499.84     1358.45     21.09 o 
   3   0  12      754.70      729.28     16.41 o 
   4   0  12      614.99      549.00     14.72 o 
   5   0  12      302.90      296.61     12.95 o 
   6   0  12      151.60      136.99      9.74 o 
   7   0  12      735.22      745.71     19.79 o 
   8   0  12       45.48       60.78      9.59 o 
   9   0  12       74.22       89.04     10.82 o 
  10   0  12       92.02      119.02     13.34 o 
  11   0  12      141.29      173.59     15.85 o 
   1   1  12     1352.80     1312.72     15.31 o 
   2   1  12      116.91       73.30      3.50 o 
   3   1  12     1764.20     1613.98     19.58 o 
   4   1  12      168.81      230.59     13.91 o 
   5   1  12       52.68       58.53      6.70 o 
   6   1  12      513.95      526.21     47.16 o 
   7   1  12      221.82      233.10      8.63 o 
   8   1  12       13.54       11.80      6.10 o 
   9   1  12        0.10        0.41      6.35 o 
  10   1  12        0.34       -1.78      7.13 o 
  11   1  12        2.94        1.59      8.75 o 
   0   2  12      958.87      939.44     16.17 o 
   1   2  12      229.48      201.25      5.47 o 
   2   2  12      855.98      858.62     12.14 o 
   3   2  12     4960.60     4826.31     49.97 o 
   4   2  12      717.56      666.33     11.49 o 
   5   2  12        9.02        2.42      4.51 o 
   6   2  12     1491.71     1448.05     30.67 o 
   7   2  12      647.24      619.20     12.97 o 
   8   2  12      136.54      150.36      9.76 o 
   9   2  12       40.82       49.04      7.61 o 
  10   2  12        0.95      -10.47      7.62 o 
  11   2  12        9.52        9.27      9.13 o 
   1   3  12        0.48        2.34      3.02 o 
   2   3  12      447.65      502.99     19.87 o 
   3   3  12       26.86       30.51      4.27 o 
   4   3  12       64.51       83.66      4.50 o 
   5   3  12       73.07       85.12      4.79 o 
   6   3  12      167.11      274.83     47.80 o 
   7   3  12        6.09        6.32      5.46 o 
   8   3  12        3.40       -6.63      6.07 o 
   9   3  12       15.33       11.04      6.70 o 
  10   3  12       44.95       41.55      8.78 o 
  11   3  12       28.96       17.41      8.83 o 
   0   4  12      142.16      167.13     10.97 o 
   1   4  12      570.26      573.91      9.21 o 
   2   4  12      113.95      108.83      5.03 o 
   3   4  12      595.07      702.39     26.83 o 
   4   4  12      559.38      535.73     21.95 o 
   5   4  12      255.32      255.22     12.62 o 
   6   4  12        3.18       -3.02      4.29 o 
   7   4  12      131.14      169.85     13.02 o 
   8   4  12       14.68       13.71      6.35 o 
   9   4  12       53.87       50.59      8.47 o 
  10   4  12        0.02       -9.78      9.08 o 
  11   4  12       58.41       43.29      9.54 o 
   1   5  12     1044.60     1047.07     18.22 o 
   2   5  12      196.89      179.00     11.94 o 
   3   5  12       35.12       47.73      6.98 o 
   4   5  12        5.77       26.27      4.23 o 
   5   5  12       20.86       21.00      4.61 o 
   6   5  12      370.57      364.55      9.88 o 
   7   5  12      138.36      131.08      9.44 o 
   8   5  12      149.97      163.60      9.86 o 
   9   5  12      125.35       84.94      9.20 o 
  10   5  12       27.46        8.54      8.52 o 
  11   5  12        0.31      -13.39      8.93 o 
   0   6  12     1078.17     1113.67    101.92 o 
   1   6  12       40.60       38.18      4.02 o 
   2   6  12      118.81      131.93     14.06 o 
   3   6  12      130.43      148.11     18.80 o 
   4   6  12        6.09        7.01      3.92 o 
   5   6  12      175.16      191.90     12.98 o 
   6   6  12        6.97        9.31      4.92 o 
   7   6  12      131.12      111.18      7.66 o 
   8   6  12       76.18       80.13      8.61 o 
   9   6  12       28.48       45.21      8.75 o 
  10   6  12        9.99       -5.19      8.41 o 
  11   6  12       18.38        4.36      9.88 o 
   1   7  12      194.33      239.60     32.35 o 
   2   7  12       37.34       61.82      4.71 o 
   3   7  12      553.17      601.89      9.89 o 
   4   7  12     1465.02     1439.38     17.44 o 
   5   7  12       48.42       54.40     10.42 o 
   6   7  12      187.79      226.59     28.61 o 
   7   7  12       48.30       38.68      6.86 o 
   8   7  12        9.29        7.93      7.66 o 
   9   7  12       48.84       62.67     14.54 o 
  10   7  12        5.15       -2.80      8.58 o 
   0   8  12      334.28      327.44     10.76 o 
   1   8  12     1593.00     1457.48     69.73 o 
   2   8  12       96.60       87.58      4.89 o 
   3   8  12       69.70      103.83     19.12 o 
   4   8  12       64.44       81.22      4.75 o 
   5   8  12      123.58      123.08      8.07 o 
   6   8  12       10.96       11.93      6.28 o 
   7   8  12       42.42       69.82      9.54 o 
   8   8  12       22.06       13.73      7.90 o 
   9   8  12       12.90        4.18      8.30 o 
  10   8  12      125.74       98.47     10.61 o 
   1   9  12        0.18       25.16      4.07 o 
   2   9  12      314.20      279.80     25.80 o 
   3   9  12      107.10      137.31      5.89 o 
   4   9  12       55.72       39.81      5.53 o 
   5   9  12       16.03       11.44      5.40 o 
   6   9  12        0.18        5.27      6.38 o 
   7   9  12        0.81       10.20      6.90 o 
   8   9  12       17.30        8.42      8.08 o 
   9   9  12        1.41        4.15      8.54 o 
  10   9  12      164.17      157.08     14.39 o 
   0  10  12     1591.44     1439.79     24.54 o 
   1  10  12      997.87     1447.70     23.95 o 
   2  10  12        0.04       -3.75      4.30 o 
   3  10  12      135.48      128.32      9.51 o 
   4  10  12       72.20       57.35      6.07 o 
   5  10  12       72.14      109.40      9.74 o 
   6  10  12       18.09       16.61      6.65 o 
   7  10  12      144.46      150.14     13.54 o 
   8  10  12        4.92       -1.81      8.06 o 
   9  10  12        5.81       10.23      9.00 o 
  10  10  12       18.95        5.23     10.42 o 
   1  11  12       12.24        8.35      4.52 o 
   2  11  12       36.95       45.96      9.97 o 
   3  11  12       51.34      108.48     21.83 o 
   4  11  12        9.59        8.76      5.82 o 
   5  11  12       55.30       64.07     15.02 o 
   6  11  12        0.30        4.24      6.79 o 
   7  11  12       67.63       63.09      9.50 o 
   8  11  12      121.75      109.94     10.63 o 
   9  11  12        2.35      -13.20      8.80 o 
   0  12  12     1674.08     1630.94    237.77 o 
   3  12  12     1945.75     1894.55     68.04 o 
   4  12  12      134.08      182.14     27.98 o 
   5  12  12      115.79      104.52     17.23 o 
   6  12  12      130.15      107.14      8.59 o 
   7  12  12        0.13       -2.62      7.16 o 
   8  12  12       16.55       18.48      8.03 o 
   9  12  12       15.13       11.24     10.39 o 
   1  13  12      228.75      190.47      6.96 o 
   2  13  12        8.79       28.24      7.42 o 
   3  13  12      233.92      244.11     24.52 o 
   4  13  12     1379.26     1156.55     18.15 o 
   5  13  12        0.07       20.08      7.13 o 
   6  13  12       20.08       31.28      7.53 o 
   7  13  12        3.74        0.09      7.29 o 
   8  13  12       23.11       19.28      8.95 o 
   9  13  12        0.05      -11.71     10.11 o 
   0  14  12     2173.84     2305.59    104.87 o 
   1  14  12      227.86      331.40     53.77 o 
   2  14  12       66.19       87.67     17.02 o 
   3  14  12       39.58       26.24      6.90 o 
   4  14  12       83.50       74.47      7.31 o 
   5  14  12        1.05        8.90      7.11 o 
   6  14  12        3.01       15.55      8.51 o 
   7  14  12       15.20       15.69      8.01 o 
   8  14  12      116.77       92.01     13.19 o 
   1  15  12       44.68       43.91      8.55 o 
   2  15  12      444.87      379.31     11.29 o 
   3  15  12       92.98       91.68     11.69 o 
   4  15  12        2.87       16.28      6.65 o 
   5  15  12      112.67      137.47     21.70 o 
   6  15  12        3.51       20.99     10.03 o 
   7  15  12        4.53       -2.16      9.25 o 
   8  15  12        1.73        0.49      9.65 o 
   0  16  12       33.33       36.84     12.18 o 
   1  16  12      175.65      147.25     12.33 o 
   2  16  12        0.62        3.07      6.47 o 
   3  16  12       49.88       43.10      7.13 o 
   4  16  12      115.58      135.04     11.19 o 
   5  16  12       16.67       58.35      8.64 o 
   6  16  12       46.03       51.27      9.49 o 
   7  16  12        3.44        3.59      9.07 o 
   1  17  12        2.38        6.68      6.84 o 
   2  17  12      161.79      199.75     27.53 o 
   3  17  12        0.01       10.73      6.81 o 
   4  17  12        0.06       14.42      6.95 o 
   5  17  12       36.87       86.59     20.42 o 
   6  17  12       10.72       12.11      9.10 o 
   7  17  12        0.50        8.56      9.44 o 
   0  18  12      153.44      195.36     30.68 o 
   1  18  12      172.76      244.06     30.43 o 
   2  18  12       11.92       19.06      7.08 o 
   3  18  12        1.79        4.09      8.69 o 
   4  18  12        0.94       19.16      7.11 o 
   5  18  12       51.78       62.31     11.69 o 
   6  18  12      123.01      131.44     11.42 o 
   1  19  12       29.11       49.74      9.34 o 
   2  19  12        7.26       38.18      9.70 o 
   3  19  12        0.27       18.85      7.31 o 
   4  19  12      198.53      173.11     19.98 o 
   5  19  12        4.12       28.96     10.17 o 
   0  20  12       63.17       67.09     14.00 o 
   1  20  12       41.79       87.92     10.31 o 
   2  20  12        0.70       45.37      9.29 o 
   3  20  12       68.48       79.39     11.16 o 
   4  20  12       10.49       32.21      9.54 o 
   1  21  12        0.01       15.95      9.35 o 
   2  21  12       14.99       24.39     10.60 o 
   3  21  12       14.03       45.40     16.99 o 
   0  22  12        0.50       29.05     14.01 o 
   1  22  12       37.79       67.37     10.69 o 
   1   1  13      242.90      256.16     11.16 o 
   2   1  13     2041.78     1994.99     20.66 o 
   3   1  13        2.13       -1.65      3.95 o 
   4   1  13      407.42      393.39      9.35 o 
   5   1  13     1004.46      983.21     27.39 o 
   6   1  13        1.08       27.92      5.71 o 
   7   1  13       12.14       26.94      6.03 o 
   8   1  13      117.53      100.14      7.55 o 
   9   1  13        8.24       -3.24      6.74 o 
  10   1  13        0.79       -3.32      7.74 o 
  11   1  13        0.24      -11.28      8.79 o 
   0   2  13     1071.23      947.56     18.29 o 
   1   2  13        2.46        7.11      3.14 o 
   2   2  13       15.45        7.98      2.97 o 
   3   2  13     2524.76     2333.14     25.13 o 
   4   2  13       16.72       21.56      4.59 o 
   5   2  13      141.66      145.41      6.56 o 
   6   2  13      348.53      347.73     23.88 o 
   7   2  13       32.96       56.90      9.87 o 
   8   2  13       54.25       81.73      7.86 o 
   9   2  13        5.31        2.60      6.69 o 
  10   2  13        0.32       -9.92      7.88 o 
  11   2  13       22.37       22.59      9.47 o 
   1   3  13      640.36      631.75      9.18 o 
   2   3  13        0.74        5.08      3.09 o 
   3   3  13      856.78      753.09     11.09 o 
   4   3  13      476.10      473.67      9.01 o 
   5   3  13       45.41       44.31      6.26 o 
   6   3  13      791.91      884.78     14.81 o 
   7   3  13       41.39       56.65      8.26 o 
   8   3  13       25.59       20.25      6.51 o 
   9   3  13        5.82       -5.60      7.29 o 
  10   3  13        1.22       -4.05      8.20 o 
  11   3  13        0.00       -5.49      8.95 o 
   0   4  13     2124.35     2199.34    116.20 o 
   1   4  13      999.99     1035.78     21.62 o 
   2   4  13      411.22      424.87      7.66 o 
   3   4  13     1352.95     1236.82     15.38 o 
   4   4  13       49.79       68.03      8.37 o 
   5   4  13       70.90      103.77     11.70 o 
   6   4  13       88.73      113.21     10.40 o 
   7   4  13      149.68      127.65      7.76 o 
   8   4  13        2.27       -4.95      6.18 o 
   9   4  13       56.53       52.72      8.62 o 
  10   4  13       56.89       68.85     14.66 o 
  11   4  13        7.78       -3.47      9.04 o 
   1   5  13      140.43      136.84      4.83 o 
   2   5  13      547.70      568.80     32.47 o 
   3   5  13      440.58      432.50      8.11 o 
   4   5  13       73.56       87.11      5.15 o 
   5   5  13       32.48       46.54      7.02 o 
   6   5  13        0.94       -3.03      4.86 o 
   7   5  13        0.98       -2.58      5.71 o 
   8   5  13        6.06       13.11      8.97 o 
   9   5  13        1.68       -6.45      7.79 o 
  10   5  13        1.68      -10.13      8.49 o 
   0   6  13      562.14      566.64     30.98 o 
   1   6  13       51.12       88.14     13.55 o 
   2   6  13      265.49      233.96      7.52 o 
   3   6  13        2.75        1.90      3.51 o 
   4   6  13       90.70      106.51     11.48 o 
   5   6  13      201.13      196.33      9.05 o 
   6   6  13       14.15       25.79      6.60 o 
   7   6  13       11.25        1.17      7.08 o 
   8   6  13       28.19       22.35      7.78 o 
   9   6  13       32.16       29.59      8.71 o 
  10   6  13       24.49        8.71      8.85 o 
   1   7  13       73.76       63.09      4.40 o 
   2   7  13     1601.29     1446.09     35.29 o 
   3   7  13       63.73       52.95      4.32 o 
   4   7  13       50.81       78.19      4.96 o 
   5   7  13      460.95      421.43     10.12 o 
   6   7  13        2.62       -1.21      5.88 o 
   7   7  13       51.74       46.40      7.84 o 
   8   7  13       24.20       22.92      8.22 o 
   9   7  13       47.73       41.08      8.96 o 
  10   7  13        2.42       -7.35      8.86 o 
   0   8  13     1120.12     1103.64     30.50 o 
   1   8  13       25.45       52.58     11.72 o 
   2   8  13       20.63       14.28      4.27 o 
   3   8  13        1.54        9.48      3.99 o 
   4   8  13      625.92      578.02     12.41 o 
   5   8  13       82.26       85.06      7.02 o 
   6   8  13       81.71       83.19      8.77 o 
   7   8  13       71.84       71.17      7.74 o 
   8   8  13       47.42       43.12      8.64 o 
   9   8  13       88.37       97.60      9.97 o 
  10   8  13       34.66       22.01     10.51 o 
   1   9  13      366.55      366.52      8.28 o 
   2   9  13        2.40       -1.05      4.29 o 
   3   9  13       13.72       14.86      4.60 o 
   4   9  13       51.52       59.22     11.59 o 
   5   9  13        8.82        0.43      6.02 o 
   6   9  13        2.49       16.04      6.56 o 
   7   9  13      357.03      394.56     23.63 o 
   8   9  13        6.59       -2.65      8.07 o 
   9   9  13       19.73       13.39      8.98 o 
  10   9  13       17.40       21.43      9.74 o 
   0  10  13      595.82      612.00     96.43 o 
   1  10  13      309.56      323.31     12.53 o 
   2  10  13       94.99      121.39     12.96 o 
   3  10  13       21.79       24.34      6.25 o 
   4  10  13       17.33       11.47      5.57 o 
   5  10  13       53.88       90.37     14.49 o 
   6  10  13      147.84      115.34      8.31 o 
   7  10  13       92.14       82.00      8.76 o 
   8  10  13       65.59       74.32     16.46 o 
   9  10  13      147.34      125.55     12.05 o 
  10  10  13       36.99       27.53     11.03 o 
   1  11  13      297.60      261.26      7.74 o 
   2  11  13     1126.05      928.24     41.00 o 
   3  11  13      166.82      157.73      8.80 o 
   4  11  13       64.91       57.32      6.50 o 
   5  11  13        7.78        7.22      6.63 o 
   6  11  13        8.50       12.46      7.00 o 
   7  11  13       28.90       15.03      7.50 o 
   8  11  13        9.42        0.71      8.59 o 
   9  11  13        1.95       -6.74     10.48 o 
   0  12  13      336.04      345.37     57.39 o 
   1  12  13      718.20      701.95     15.51 o 
   2  12  13        8.57       14.61      5.28 o 
   3  12  13      162.94      241.49     38.74 o 
   4  12  13        8.67       12.42      6.16 o 
   5  12  13        0.73       20.49      7.06 o 
   6  12  13       64.63       58.68      9.18 o 
   7  12  13        2.90       -1.29      7.38 o 
   8  12  13        0.11        2.64      8.87 o 
   9  12  13        0.99       -0.06     10.48 o 
   1  13  13       20.51       36.26     13.16 o 
   2  13  13      131.49      116.19      8.26 o 
   3  13  13       40.91       49.92      8.63 o 
   4  13  13       39.93       45.39      7.75 o 
   5  13  13       12.15       12.79      7.14 o 
   6  13  13       26.56       26.59      7.66 o 
   7  13  13        5.48       12.09      7.72 o 
   8  13  13       32.23       22.01     13.07 o 
   9  13  13       21.66       -0.62     10.70 o 
   0  14  13      796.07     1441.44    222.15 o 
   1  14  13        1.23       27.76      6.53 o 
   2  14  13       50.88       84.62     19.53 o 
   3  14  13        9.32       12.44      6.47 o 
   4  14  13       32.03       41.33      6.94 o 
   5  14  13        8.79       14.57      7.40 o 
   6  14  13      275.70      245.18     13.35 o 
   7  14  13       54.12       38.09      8.77 o 
   8  14  13       44.47       39.66     11.05 o 
   1  15  13      103.82       98.24      7.62 o 
   2  15  13       46.92       59.20      7.24 o 
   3  15  13       33.37       24.19      6.64 o 
   4  15  13       39.01       36.59      7.41 o 
   5  15  13       12.91       40.88      8.11 o 
   6  15  13        6.26       10.22      8.15 o 
   7  15  13        0.34        9.89      8.98 o 
   8  15  13       35.14       49.01     12.59 o 
   0  16  13      124.43      102.03     13.73 o 
   1  16  13      149.02      126.08     12.28 o 
   2  16  13        3.02        6.75      6.66 o 
   3  16  13       29.83       35.53      7.18 o 
   4  16  13        3.92       28.75      7.12 o 
   5  16  13       52.41       91.03     16.17 o 
   6  16  13        9.32       14.00      8.98 o 
   7  16  13        0.05        4.27      9.26 o 
   1  17  13       21.19        9.69     11.45 o 
   2  17  13       54.63       45.92      7.53 o 
   3  17  13        0.69        3.50      6.78 o 
   4  17  13       24.81       28.23      7.88 o 
   5  17  13      111.13      136.80      9.70 o 
   6  17  13        6.36       14.83     11.54 o 
   7  17  13       16.45        9.69      9.61 o 
   0  18  13      149.57      145.93     15.54 o 
   1  18  13       49.94       98.54     23.64 o 
   2  18  13       17.31       20.36      7.34 o 
   3  18  13        8.04       18.04      7.16 o 
   4  18  13        0.01        1.28      8.23 o 
   5  18  13       44.94       46.27     16.13 o 
   6  18  13      156.89      142.91     11.71 o 
   1  19  13       31.01       44.90      9.55 o 
   2  19  13       14.94       42.89      9.39 o 
   3  19  13       90.34      105.81      8.98 o 
   4  19  13       18.30       41.04      9.68 o 
   5  19  13        6.33       25.12     13.91 o 
   0  20  13       93.28      105.62     15.34 o 
   1  20  13       65.84       72.61     10.77 o 
   2  20  13       31.95       46.98      9.79 o 
   3  20  13       15.43       48.27     13.25 o 
   4  20  13       13.73       21.64     12.67 o 
   1  21  13        1.76       25.38     10.32 o 
   2  21  13        1.43       34.97      9.77 o 
   0   0  14     2479.92     2343.70     47.56 o 
   1   0  14     2712.21     2562.54     36.46 o 
   2   0  14       93.67      113.20      6.18 o 
   3   0  14       14.04       23.09      6.40 o 
   4   0  14      650.80      668.64     17.18 o 
   5   0  14        0.11       -1.78      6.80 o 
   6   0  14      100.44       78.37      9.24 o 
   7   0  14       53.02       51.41      9.40 o 
   8   0  14       41.35       46.70      9.73 o 
   9   0  14       20.82       15.00     10.84 o 
  10   0  14        4.74        9.33     11.50 o 
  11   0  14       30.78       29.01     16.55 o 
   1   1  14      156.38      140.19      7.28 o 
   2   1  14      583.07      529.42     11.15 o 
   3   1  14      596.02      646.76     10.33 o 
   4   1  14      509.29      506.83     36.90 o 
   5   1  14       63.97       58.97      5.82 o 
   6   1  14        4.59       -3.66      5.56 o 
   7   1  14      151.93      167.99     11.51 o 
   8   1  14      487.08      400.13     11.73 o 
   9   1  14       24.93       13.98      7.19 o 
  10   1  14       84.06       75.85      9.00 o 
  11   1  14       21.24       24.79      9.72 o 
   0   2  14     1574.44     1550.83     30.69 o 
   1   2  14      249.84      256.75      7.63 o 
   2   2  14      142.31      142.37      4.82 o 
   3   2  14      285.62      291.94      7.51 o 
   4   2  14      910.39      919.52     14.09 o 
   5   2  14       56.41       65.99      5.94 o 
   6   2  14     1855.03     1621.91     21.75 o 
   7   2  14       13.02       10.26      5.87 o 
   8   2  14       24.65       23.58      6.75 o 
   9   2  14        4.99       -0.46      6.81 o 
  10   2  14       79.40       89.84     10.36 o 
  11   2  14       10.76        1.39      9.41 o 
   1   3  14      127.05      123.07      4.72 o 
   2   3  14       50.80       65.24      7.96 o 
   3   3  14      130.60      127.19     13.28 o 
   4   3  14      352.41      329.49      8.56 o 
   5   3  14      178.19      212.56     16.79 o 
   6   3  14      259.24      226.72     12.96 o 
   7   3  14       21.99       24.79      6.40 o 
   8   3  14        3.05       -1.71      6.31 o 
   9   3  14        8.49        5.35      7.88 o 
  10   3  14        2.17        3.28      8.61 o 
   0   4  14       28.12       54.72      9.21 o 
   1   4  14       11.12       36.31      5.37 o 
   2   4  14       12.04        8.29      3.45 o 
   3   4  14        9.30        7.90      3.91 o 
   4   4  14      369.80      419.37      9.13 o 
   5   4  14       60.03       79.77      6.45 o 
   6   4  14       64.42       53.66      6.41 o 
   7   4  14        2.79       -7.45      5.84 o 
   8   4  14       23.65       16.64      7.66 o 
   9   4  14        8.72        5.26      8.01 o 
  10   4  14        3.53       -6.26      8.45 o 
   1   5  14      555.80      559.36     18.08 o 
   2   5  14        9.13        9.67      3.52 o 
   3   5  14      600.46      571.51     21.29 o 
   4   5  14      129.86      126.76      6.97 o 
   5   5  14      528.98      507.64     15.47 o 
   6   5  14      264.68      260.96      9.54 o 
   7   5  14        1.79        7.03      6.10 o 
   8   5  14       60.23       52.77      8.33 o 
   9   5  14      218.96      222.47     13.13 o 
  10   5  14        3.03      -11.23      8.61 o 
   0   6  14      117.81      120.19     18.24 o 
   1   6  14        0.01       13.18      3.90 o 
   2   6  14      305.52      299.17      7.34 o 
   3   6  14       91.67       82.02      7.53 o 
   4   6  14       50.14       57.54      7.90 o 
   5   6  14       18.55       15.29      4.96 o 
   6   6  14        4.89       -6.43      4.87 o 
   7   6  14        0.87       -6.41      7.15 o 
   8   6  14       42.35       39.54      8.37 o 
   9   6  14       43.52       29.08      8.80 o 
  10   6  14       71.57       46.88      9.75 o 
   1   7  14       77.01       59.24      4.53 o 
   2   7  14      192.62      202.17      6.65 o 
   3   7  14       50.04       64.17      5.52 o 
   4   7  14        4.56       48.72      9.84 o 
   5   7  14       43.02       63.88      5.70 o 
   6   7  14      127.97      123.83      7.78 o 
   7   7  14        2.80       -0.29      7.46 o 
   8   7  14       18.21       24.62      8.29 o 
   9   7  14        1.20       -5.53      8.49 o 
  10   7  14        0.35      -15.60     10.40 o 
   0   8  14      400.37      365.00     11.77 o 
   1   8  14        0.00       12.42      4.20 o 
   2   8  14       18.23       23.00      4.56 o 
   3   8  14      388.67      376.92     10.38 o 
   4   8  14       13.85       15.43      4.34 o 
   5   8  14       33.69       56.20      6.87 o 
   6   8  14      217.25      211.73     10.53 o 
   7   8  14      145.64      122.34     12.16 o 
   8   8  14        0.57        8.65      8.26 o 
   9   8  14      152.20      179.90     14.07 o 
  10   8  14       59.56       54.04     10.59 o 
   1   9  14       18.12       25.93      4.55 o 
   2   9  14        0.13       -0.63      4.60 o 
   3   9  14       25.59       26.77      6.56 o 
   4   9  14       44.07       32.42      5.60 o 
   5   9  14        0.44       -0.70      6.29 o 
   6   9  14       53.44       63.18      7.59 o 
   7   9  14       11.71        9.36      7.96 o 
   8   9  14       38.91       31.15      8.88 o 
   9   9  14       27.06       25.02      9.38 o 
  10   9  14       26.23       17.97     10.05 o 
   0  10  14      182.20      325.13     67.17 o 
   1  10  14      225.81      331.63     45.30 o 
   2  10  14       56.08       60.53      9.18 o 
   3  10  14        7.83       32.20      6.64 o 
   4  10  14        0.32        3.23      5.56 o 
   5  10  14       33.76       28.62      6.91 o 
   6  10  14       22.43       21.26      6.97 o 
   7  10  14        0.39       -5.80      7.94 o 
   8  10  14        6.79        9.97      8.73 o 
   9  10  14      144.61      142.15     11.38 o 
   1  11  14        0.01        0.84      5.34 o 
   2  11  14      471.05      408.37     24.17 o 
   3  11  14      178.04      166.79     19.77 o 
   4  11  14      230.37      218.53     17.15 o 
   5  11  14       88.82       58.85      7.61 o 
   6  11  14       41.26       47.11      7.73 o 
   7  11  14        8.08        3.60      8.17 o 
   8  11  14        0.03      -11.84      8.60 o 
   9  11  14       18.65       14.65     11.11 o 
   0  12  14       24.92       48.92      9.28 o 
   1  12  14      152.19      294.99     59.96 o 
   2  12  14      654.71      611.77     13.14 o 
   4  12  14      355.99      293.15     17.08 o 
   5  12  14      205.80      219.01     31.68 o 
   6  12  14       16.74       25.39      7.58 o 
   7  12  14      119.83       87.70      8.93 o 
   8  12  14       11.89       10.61      9.27 o 
   9  12  14        4.94       -9.30     10.25 o 
   1  13  14      482.79      535.96     60.59 o 
   2  13  14        1.67       -4.45      6.29 o 
   3  13  14       28.88       35.14     12.01 o 
   4  13  14       27.29       81.27     16.81 o 
   5  13  14       50.21       58.42      8.06 o 
   6  13  14       12.12       14.86      7.62 o 
   7  13  14      117.95      121.57     13.30 o 
   8  13  14        1.46       18.85     11.73 o 
   0  14  14      103.90      171.01     47.86 o 
   1  14  14      257.78      238.85      9.31 o 
   2  14  14      236.23      197.24      9.58 o 
   3  14  14      167.54      190.89     30.61 o 
   4  14  14      130.35       85.88      8.42 o 
   5  14  14        0.43        1.87      7.80 o 
   6  14  14        1.06       17.90      7.93 o 
   7  14  14        2.63       13.17      9.68 o 
   8  14  14       46.27       43.36     11.41 o 
   1  15  14      162.51      165.31      9.53 o 
   2  15  14      116.08      108.16     21.83 o 
   3  15  14       39.44       30.63      7.39 o 
   4  15  14        2.59        7.14      7.42 o 
   5  15  14      230.91      213.34     18.55 o 
   6  15  14       15.09       15.25      8.09 o 
   7  15  14        4.09        9.45      9.12 o 
   0  16  14       98.76       70.83     12.94 o 
   1  16  14       34.46       29.24      7.77 o 
   2  16  14        7.77        8.66      6.89 o 
   3  16  14        0.01        1.16      6.74 o 
   4  16  14        4.86       29.13      7.79 o 
   5  16  14       56.23       55.36      9.39 o 
   6  16  14       10.47        7.08      9.76 o 
   7  16  14        9.43        1.62     14.77 o 
   1  17  14        0.77        1.55      8.31 o 
   2  17  14        2.00       -5.78      6.93 o 
   3  17  14        8.04       13.28      7.18 o 
   4  17  14       27.81       39.38     10.13 o 
   5  17  14      214.19      202.32     10.99 o 
   6  17  14        5.96       12.01      9.73 o 
   0  18  14        2.54       30.76     12.70 o 
   1  18  14        3.08       19.30      8.97 o 
   2  18  14        4.20        8.94      7.83 o 
   3  18  14       43.91       49.14      9.37 o 
   4  18  14        7.06        8.19      8.02 o 
   5  18  14        6.37       18.84     10.29 o 
   1  19  14       32.46       51.86      9.78 o 
   2  19  14       50.72       65.08     10.05 o 
   3  19  14        1.53       36.79      9.11 o 
   4  19  14        4.14       12.31     11.89 o 
   5  19  14        3.25       27.70     10.81 o 
   0  20  14       91.13       99.07     23.08 o 
   1  20  14        9.20       29.46     10.05 o 
   2  20  14        0.09       19.78      9.51 o 
   3  20  14        4.79       68.94     11.13 o 
   1  21  14        5.31       27.05     10.10 o 
   1   1  15       49.22       53.04      5.59 o 
   2   1  15      232.02      228.53      6.32 o 
   3   1  15      389.47      375.99     24.53 o 
   4   1  15       67.13       87.80     10.77 o 
   5   1  15       24.94       44.28      6.70 o 
   6   1  15       26.82       14.16      5.88 o 
   7   1  15       25.33       12.21      6.16 o 
   8   1  15        0.02       -8.06      6.47 o 
   9   1  15        1.68        0.79      7.45 o 
  10   1  15        0.06        8.43      8.88 o 
   0   2  15      425.92      433.84     31.28 o 
   1   2  15      229.48      207.26      7.36 o 
   2   2  15     1043.48     1004.91     12.62 o 
   3   2  15      162.39      169.89      6.01 o 
   4   2  15      847.34      809.92     13.45 o 
   5   2  15       64.68      125.84     21.56 o 
   6   2  15        0.09        1.26      6.01 o 
   7   2  15      141.76      165.50     11.20 o 
   8   2  15       19.38       21.33      6.81 o 
   9   2  15        4.78        0.31      8.45 o 
  10   2  15        3.31        7.07      8.98 o 
   1   3  15      106.80      112.62      4.82 o 
   2   3  15      494.19      486.72      8.56 o 
   3   3  15      109.56      104.29     11.06 o 
   4   3  15     1615.06     1521.00     27.84 o 
   5   3  15      891.27      850.74     29.43 o 
   6   3  15       53.76       66.56      6.45 o 
   7   3  15       17.66        1.82      6.17 o 
   8   3  15       45.98       40.34      7.27 o 
   9   3  15       13.62       15.49      8.23 o 
  10   3  15       89.83      107.57     11.10 o 
   0   4  15      830.84      721.42     50.28 o 
   1   4  15      600.31      550.40     18.60 o 
   2   4  15       37.93       43.89      4.05 o 
   3   4  15       67.50       81.84      8.95 o 
   4   4  15       32.50       33.88      4.56 o 
   5   4  15        0.00        3.99      4.33 o 
   6   4  15        7.13        2.63      5.80 o 
   7   4  15        1.95       -3.87      5.98 o 
   8   4  15       23.31       14.13      7.74 o 
   9   4  15        0.92      -12.04      8.23 o 
  10   4  15       76.07       71.45     10.16 o 
   1   5  15        1.10       -2.25      3.72 o 
   2   5  15      437.52      430.96      8.35 o 
   3   5  15      355.69      294.58      7.89 o 
   4   5  15      306.90      269.41      9.47 o 
   5   5  15       29.11       30.78      6.36 o 
   6   5  15      120.81      128.81      9.15 o 
   7   5  15        9.79        8.84      7.31 o 
   8   5  15       41.15       40.35      8.72 o 
   9   5  15       27.19       25.34      8.70 o 
  10   5  15       22.87       21.30      9.50 o 
   0   6  15      171.33      196.77     24.96 o 
   1   6  15      220.46      218.87      6.57 o 
   2   6  15       10.55       10.25      4.12 o 
   3   6  15       82.98       81.96      5.91 o 
   4   6  15        3.86        6.59      4.78 o 
   5   6  15       30.09       49.99      8.21 o 
   6   6  15      106.91       97.27      7.39 o 
   7   6  15       25.12        9.04      7.55 o 
   8   6  15        5.51        3.96      7.99 o 
   9   6  15        1.42        1.33      8.51 o 
  10   6  15        0.02      -13.50      9.00 o 
   1   7  15      120.93      106.57      6.81 o 
   2   7  15       80.38       73.58      4.82 o 
   3   7  15      141.76      152.05      6.10 o 
   4   7  15       13.35       12.07      5.00 o 
   5   7  15       14.43       29.22      5.29 o 
   6   7  15       10.45       13.76      7.45 o 
   7   7  15       50.50       40.96      8.28 o 
   8   7  15       16.99        2.03      8.13 o 
   9   7  15       32.39       30.86      9.22 o 
  10   7  15       49.41       32.95     10.08 o 
   0   8  15      507.48      480.55     25.20 o 
   1   8  15       45.73       61.75     12.19 o 
   2   8  15      377.24      320.12      8.69 o 
   3   8  15       14.34       32.65      8.03 o 
   4   8  15      621.85      565.85     11.68 o 
   5   8  15       10.05        7.33      6.23 o 
   6   8  15      632.22      611.10     14.39 o 
   7   8  15      200.67      182.82     11.15 o 
   8   8  15       29.78       33.76      8.91 o 
   9   8  15       47.03       48.41     14.29 o 
  10   8  15      164.82      189.01     12.81 o 
   1   9  15      158.95      175.89     22.24 o 
   2   9  15        3.74        0.38      4.90 o 
   3   9  15       89.89       98.35     11.16 o 
   4   9  15       83.74       59.20      7.07 o 
   5   9  15       33.62       27.60      6.78 o 
   6   9  15       13.00        7.60      6.83 o 
   7   9  15        4.30        1.75      8.00 o 
   8   9  15       12.66        7.37      8.60 o 
   9   9  15        5.28       -0.22      9.30 o 
   0  10  15      448.58      503.72     46.03 o 
   1  10  15      644.84      593.93     10.78 o 
   2  10  15        0.91       -7.56      5.04 o 
   3  10  15       53.13       40.88      5.17 o 
   4  10  15       14.67       29.16      6.78 o 
   5  10  15       22.82       23.25      6.99 o 
   6  10  15        9.77        4.67      6.84 o 
   7  10  15        0.19      -11.82      7.88 o 
   8  10  15       30.68       25.64      9.08 o 
   9  10  15       62.15       61.58     10.55 o 
   1  11  15       26.22       25.66      5.79 o 
   2  11  15      433.39      387.28     10.15 o 
   3  11  15       79.46      119.32     22.29 o 
   4  11  15      122.79       98.16      8.01 o 
   5  11  15        1.11       -1.97      6.94 o 
   6  11  15      225.84      180.22      9.82 o 
   7  11  15        1.70       -0.09      8.35 o 
   8  11  15        0.33       -9.11      8.73 o 
   9  11  15       10.92        7.03      9.77 o 
   0  12  15      157.18      208.97     50.10 o 
   1  12  15      124.71      196.76     32.67 o 
   2  12  15       42.75       47.52      6.93 o 
   3  12  15       68.47       56.51      6.93 o 
   4  12  15       73.14       81.08      8.08 o 
   5  12  15       18.35       15.62      7.35 o 
   6  12  15       63.78       46.03      9.09 o 
   7  12  15       37.67       42.76      9.80 o 
   8  12  15       29.81       26.67      9.82 o 
   1  13  15      291.58      326.21     12.45 o 
   2  13  15       13.93       30.70      8.80 o 
   3  13  15      142.19      104.57      7.90 o 
   4  13  15       33.78       26.56      7.62 o 
   5  13  15        6.65       14.62      7.42 o 
   6  13  15       16.97       14.63      7.80 o 
   7  13  15       12.52       10.81      8.96 o 
   8  13  15       63.44       39.18     12.53 o 
   0  14  15      428.40      337.03     43.49 o 
   1  14  15      193.96      206.75     10.12 o 
   2  14  15       82.70       86.07     20.30 o 
   3  14  15       99.90       88.14      7.90 o 
   4  14  15       26.44       26.43      7.68 o 
   5  14  15        4.07       16.68      7.80 o 
   6  14  15       13.04       23.26      8.43 o 
   7  14  15        0.36        2.81     12.04 o 
   8  14  15        0.96      -17.07     11.38 o 
   1  15  15       12.75       34.64      7.20 o 
   2  15  15      214.19      201.25     16.07 o 
   3  15  15        0.02       29.62      7.54 o 
   4  15  15       22.18       27.79      8.30 o 
   5  15  15       53.55       37.92     10.67 o 
   6  15  15       53.69       40.88      8.77 o 
   7  15  15        0.51       -6.52     10.36 o 
   0  16  15       21.96        3.89     11.94 o 
   1  16  15        3.01        4.63      7.53 o 
   2  16  15        4.90       16.07      7.07 o 
   3  16  15        4.33       16.22      7.11 o 
   4  16  15      103.59      101.85     10.22 o 
   5  16  15       13.03       19.16      8.96 o 
   6  16  15        1.40        2.69      9.61 o 
   1  17  15       55.41       51.30      9.36 o 
   2  17  15        1.31        4.93      7.62 o 
   3  17  15        3.38        9.27      8.61 o 
   4  17  15        2.30       15.37     10.00 o 
   5  17  15       34.25       75.75     20.18 o 
   6  17  15       68.50       81.16     13.39 o 
   0  18  15        2.46       19.02     13.01 o 
   1  18  15       14.95       24.90      9.18 o 
   2  18  15       56.81       49.56     11.57 o 
   3  18  15        2.67       16.51      8.34 o 
   4  18  15        0.88       10.79     10.75 o 
   5  18  15       11.37       35.85      9.86 o 
   1  19  15       20.33       41.37      9.75 o 
   2  19  15        0.04       36.34      9.74 o 
   3  19  15        2.92       61.46     10.96 o 
   4  19  15       10.91       22.66      8.91 o 
   0  20  15        0.03       19.30     13.93 o 
   1  20  15        0.61       27.18      9.85 o 
   2  20  15        0.14       29.11      9.78 o 
   3  20  15       28.19       52.29     11.20 o 
   0   0  16      957.81      897.83     23.76 o 
   1   0  16      122.94      164.02      8.86 o 
   2   0  16      226.26      173.37      8.25 o 
   3   0  16      472.50      469.80     14.98 o 
   4   0  16      513.50      489.03     15.94 o 
   5   0  16     1091.55      971.43     22.77 o 
   6   0  16      687.30      662.34     19.54 o 
   7   0  16       88.14       84.82     10.38 o 
   8   0  16      105.85       88.68     12.18 o 
   9   0  16        2.25       -1.62     10.73 o 
  10   0  16        6.45        0.97     12.11 o 
   1   1  16       76.10       70.50      4.36 o 
   2   1  16       93.91       94.21      4.66 o 
   3   1  16      241.74      214.35     11.03 o 
   4   1  16      244.85      237.26      8.31 o 
   5   1  16        0.34       11.66      5.86 o 
   6   1  16       79.13       97.20      7.16 o 
   7   1  16       95.81      116.68      8.94 o 
   8   1  16       25.83       18.34      7.43 o 
   9   1  16      162.51      159.02     10.87 o 
  10   1  16        6.60       -3.98      9.11 o 
   0   2  16      260.76      258.52      9.41 o 
   1   2  16        5.99       15.24      3.82 o 
   2   2  16        0.64        9.21      3.63 o 
   3   2  16      248.45      292.76      8.11 o 
   4   2  16       64.74       72.66      6.07 o 
   5   2  16      354.74      388.13     10.98 o 
   6   2  16        0.01       12.32      5.93 o 
   7   2  16        4.09        0.60      6.26 o 
   8   2  16        6.66        6.51      7.38 o 
   9   2  16        1.81       -2.83      8.93 o 
  10   2  16       71.44       69.56     10.46 o 
   1   3  16        0.00        2.25      3.81 o 
   2   3  16       30.24       25.29      4.56 o 
   3   3  16       53.74       56.11      8.62 o 
   4   3  16      699.30      722.60     38.54 o 
   5   3  16        3.47       16.16      5.65 o 
   6   3  16        3.58       10.31      6.14 o 
   7   3  16        9.20        6.22      6.38 o 
   8   3  16        0.51        1.70      6.62 o 
   9   3  16        0.75       -3.18      8.13 o 
  10   3  16       13.57        8.76      9.53 o 
   0   4  16      694.81      720.77     38.24 o 
   1   4  16       71.70      121.18     15.72 o 
   2   4  16        0.11        0.19      3.74 o 
   3   4  16      344.13      394.59     38.34 o 
   4   4  16      249.57      238.29      7.52 o 
   5   4  16      560.58      538.50     12.81 o 
   6   4  16       58.62       55.21      6.92 o 
   7   4  16      163.38      149.21      8.56 o 
   8   4  16       16.67        2.54      7.84 o 
   9   4  16        1.14      -11.93      7.95 o 
  10   4  16        6.08      -11.97      8.85 o 
   1   5  16      160.07      159.01      6.72 o 
   2   5  16       14.63       21.38      4.20 o 
   3   5  16        0.31       -2.20      4.40 o 
   4   5  16        3.97       20.76      4.92 o 
   5   5  16      496.98      411.02     11.75 o 
   6   5  16       28.91       26.86      6.48 o 
   7   5  16       79.60       46.49      8.28 o 
   8   5  16      123.48      120.85      9.97 o 
   9   5  16        0.69      -12.37      8.25 o 
  10   5  16       16.22       -2.91     10.05 o 
   0   6  16      424.95      419.36     12.50 o 
   1   6  16        5.81        7.33      4.21 o 
   2   6  16        0.05       16.63      4.29 o 
   3   6  16       40.72       45.10      6.13 o 
   4   6  16       24.95       19.53      5.28 o 
   5   6  16      118.87      138.56      7.86 o 
   6   6  16        7.81       -9.07      7.21 o 
   7   6  16        0.58       -8.39      7.37 o 
   8   6  16       37.74       31.69      8.94 o 
   9   6  16        4.44       -5.87      8.62 o 
  10   6  16        2.69      -12.27      9.41 o 
   1   7  16       15.19        8.01      4.49 o 
   2   7  16       84.93       87.66      8.13 o 
   3   7  16       33.13       17.30      4.70 o 
   4   7  16       79.68      107.09      6.42 o 
   5   7  16       98.09       99.98      6.65 o 
   6   7  16       56.26       53.55      8.22 o 
   7   7  16       71.88       57.95      8.64 o 
   8   7  16        0.03       -7.99      8.08 o 
   9   7  16       13.22       -9.09      8.89 o 
   0   8  16      212.20      183.89     29.03 o 
   1   8  16      220.23      199.91     14.36 o 
   2   8  16        3.96       10.71      5.05 o 
   3   8  16      229.42      210.13     18.15 o 
   4   8  16        2.95       11.88      5.29 o 
   5   8  16      101.57      107.03      7.91 o 
   6   8  16       27.58       19.82      7.99 o 
   7   8  16       10.13        0.53      8.14 o 
   8   8  16       52.73       51.26      9.67 o 
   9   8  16        2.66      -13.76      9.17 o 
   1   9  16      399.96      372.04      9.30 o 
   2   9  16      419.13      401.19     38.23 o 
   3   9  16      160.15      137.63     12.67 o 
   4   9  16        1.45        1.16      6.41 o 
   5   9  16        0.12       -4.28      6.48 o 
   6   9  16        0.01        7.58      7.92 o 
   7   9  16        0.02       -5.56      7.94 o 
   8   9  16       37.91       27.80      9.27 o 
   9   9  16        2.62       -8.76      9.38 o 
   0  10  16     1121.30     1074.57    127.18 o 
   1  10  16        0.16        0.62      5.01 o 
   2  10  16        0.73       -4.46      5.22 o 
   3  10  16      136.16      151.33     12.31 o 
   4  10  16        0.53       -1.65      6.60 o 
   5  10  16       54.28       58.54      7.76 o 
   6  10  16        2.32       -6.12      7.89 o 
   7  10  16        5.69      -12.32      8.21 o 
   8  10  16        8.43       23.61      9.44 o 
   9  10  16       61.98       51.11     10.54 o 
   1  11  16      355.56      332.17     10.04 o 
   2  11  16      401.24      392.58     50.56 o 
   3  11  16        1.15        5.48      6.22 o 
   4  11  16       20.66       25.28      7.16 o 
   5  11  16       15.57       18.70      7.24 o 
   6  11  16      105.82       82.69      8.67 o 
   7  11  16       20.91        6.15      8.67 o 
   8  11  16       33.61       24.34      9.72 o 
   0  12  16       26.67      189.11     34.11 o 
   1  12  16     1272.26     1167.92     16.96 o 
   2  12  16       74.98      208.09     39.85 o 
   3  12  16      546.29      487.75     20.99 o 
   4  12  16        6.24       14.00      8.63 o 
   5  12  16        5.24        2.43      7.23 o 
   6  12  16       25.23       15.85      7.78 o 
   7  12  16        0.03       -4.03      8.90 o 
   8  12  16        1.59        7.18      9.66 o 
   1  13  16      449.54      400.95     35.50 o 
   2  13  16        6.85       40.07      7.25 o 
   3  13  16        2.32        5.53      7.27 o 
   4  13  16      183.66      156.58      9.57 o 
   5  13  16       20.30       19.47      7.64 o 
   6  13  16        3.84       15.45      8.85 o 
   7  13  16      105.43       92.37     13.39 o 
   8  13  16        5.75       -4.36     11.45 o 
   0  14  16      234.27      201.24     32.37 o 
   1  14  16      127.64      157.32     27.77 o 
   2  14  16       53.81       80.89      7.93 o 
   3  14  16      196.98      163.66      9.57 o 
   4  14  16        2.28       20.61      7.88 o 
   5  14  16        0.26       11.30      7.89 o 
   6  14  16        7.32        9.78      8.20 o 
   7  14  16        0.09        1.20      9.57 o 
   1  15  16      313.20      276.27     25.16 o 
   2  15  16      294.48      315.53     39.61 o 
   3  15  16       32.42       32.79      8.03 o 
   4  15  16       25.55       33.94      8.33 o 
   5  15  16        0.17       13.52     10.67 o 
   6  15  16       17.53       18.09      9.82 o 
   7  15  16       24.92       39.58     11.56 o 
   0  16  16       52.38       35.64     12.81 o 
   1  16  16        0.17       11.97      8.60 o 
   2  16  16        1.24       12.45      7.19 o 
   3  16  16        0.27       13.84      7.83 o 
   4  16  16       24.42       27.94     11.26 o 
   5  16  16        8.29       16.21      8.81 o 
   6  16  16        1.52        0.88      8.95 o 
   1  17  16        2.47       24.82      9.12 o 
   2  17  16       34.81       37.71      8.36 o 
   3  17  16        0.56       15.02      8.14 o 
   4  17  16        6.33       22.44      8.39 o 
   5  17  16       20.29       32.71     13.83 o 
   0  18  16       18.52       40.13     13.98 o 
   1  18  16       26.47       53.07      9.82 o 
   2  18  16       31.15       53.02      9.87 o 
   3  18  16        5.96       33.26     12.38 o 
   4  18  16        3.54       16.33      9.17 o 
   5  18  16       94.97       99.85     17.18 o 
   1  19  16       44.73       61.68     10.36 o 
   2  19  16        2.48       51.06     10.97 o 
   3  19  16       56.02       78.84     17.66 o 
   0  20  16      131.16      118.86     23.88 o 
   1  20  16        0.16       28.01      9.93 o 
   2  20  16        0.37       24.69     10.81 o 
   1   1  17     1855.69     1766.98     19.65 o 
   2   1  17       86.50       78.99      4.81 o 
   3   1  17       73.97       72.48      5.10 o 
   4   1  17     1118.74     1026.53     16.30 o 
   5   1  17      118.71      156.87     13.72 o 
   6   1  17      225.21      216.89      9.01 o 
   7   1  17        6.07        6.11      6.68 o 
   8   1  17       18.29        8.23      7.21 o 
   9   1  17       25.17       47.96      8.50 o 
  10   1  17        0.80       -8.87      9.32 o 
   0   2  17       81.52       62.35      6.79 o 
   1   2  17       81.19      119.45     14.98 o 
   2   2  17       37.90       23.98      4.19 o 
   3   2  17      861.56      832.79     29.63 o 
   4   2  17        2.60       14.45      5.58 o 
   5   2  17       20.57       41.30      6.33 o 
   6   2  17       58.33       49.70      7.80 o 
   7   2  17       51.11       54.78      7.38 o 
   8   2  17        9.02       -2.97      6.94 o 
   9   2  17       19.29       19.13      9.20 o 
  10   2  17        8.43        8.97      9.67 o 
   1   3  17        0.25        3.37      4.13 o 
   2   3  17        0.56        1.56      3.90 o 
   3   3  17      255.32      277.78     24.99 o 
   4   3  17      320.76      356.69     20.40 o 
   5   3  17       95.58       80.13      6.61 o 
   6   3  17       10.17        5.01      6.26 o 
   7   3  17       83.03       87.64     10.41 o 
   8   3  17       44.77       21.96      8.22 o 
   9   3  17       35.41       27.84      9.14 o 
  10   3  17       61.83       62.29     10.83 o 
   0   4  17      581.44      571.63     40.07 o 
   1   4  17      330.32      372.49     29.88 o 
   2   4  17      865.95      787.50     27.13 o 
   3   4  17      206.01      207.58      7.54 o 
   4   4  17      256.91      288.73     25.86 o 
   5   4  17      163.68      183.61     15.55 o 
   6   4  17       19.85        8.05      6.43 o 
   7   4  17        1.72        3.83      6.57 o 
   8   4  17        1.69       -6.76      7.80 o 
   9   4  17        3.31      -12.58      8.42 o 
  10   4  17       11.22        8.82     10.05 o 
   1   5  17      780.69      747.76     18.04 o 
   2   5  17        1.24       -2.81      4.16 o 
   3   5  17       70.26       75.40      5.64 o 
   4   5  17      211.78      183.69      8.55 o 
   5   5  17        0.40       -2.77      5.96 o 
   6   5  17        0.70       -4.35      6.31 o 
   7   5  17        0.07       -7.59      7.59 o 
   8   5  17        7.43        9.29      8.29 o 
   9   5  17       56.95       48.05     11.02 o 
  10   5  17        0.01       -0.13      9.88 o 
   0   6  17      489.64      485.59     13.72 o 
   1   6  17       13.21       23.04      6.70 o 
   2   6  17      196.28      204.44      6.74 o 
   3   6  17       14.44       13.83      4.93 o 
   4   6  17        0.88        4.09      5.25 o 
   5   6  17        1.47        8.61      6.11 o 
   6   6  17       19.16       26.33      7.97 o 
   7   6  17        0.07       -9.10      7.63 o 
   8   6  17        3.48        1.71      8.44 o 
   9   6  17       24.34        8.38      9.41 o 
   1   7  17       40.55       31.03      5.09 o 
   2   7  17      141.18      129.46      6.05 o 
   3   7  17       15.03        7.67      5.50 o 
   4   7  17        2.32       14.32      5.50 o 
   5   7  17      100.73       95.46     13.09 o 
   6   7  17      134.20      101.05      9.42 o 
   7   7  17        4.79        1.13      8.01 o 
   8   7  17        4.12       -8.87      8.28 o 
   9   7  17       13.00       12.46      9.56 o 
   0   8  17        1.38       14.52      7.38 o 
   1   8  17      897.31      828.66     12.79 o 
   2   8  17        6.82       22.11      5.39 o 
   3   8  17      271.60      269.57     12.32 o 
   4   8  17       37.91       50.29      8.68 o 
   5   8  17        7.64       21.22      6.67 o 
   6   8  17       59.57       70.30      9.85 o 
   7   8  17       39.23       26.29      8.76 o 
   8   8  17        9.34        4.12     11.13 o 
   9   8  17      116.65      106.46     11.17 o 
   1   9  17        2.65       -0.89      5.13 o 
   2   9  17      390.00      340.32     22.83 o 
   3   9  17      305.54      272.01      9.23 o 
   4   9  17      148.69      113.75      8.25 o 
   5   9  17       30.51       41.78      8.17 o 
   6   9  17       24.58       11.18      8.23 o 
   7   9  17       45.73       21.63      8.88 o 
   8   9  17        0.11       -6.27     10.85 o 
   9   9  17       56.04       31.76     10.45 o 
   0  10  17      372.20      353.20     13.49 o 
   1  10  17      244.37      238.95     24.04 o 
   2  10  17        8.12        9.13      5.67 o 
   3  10  17      288.58      238.48     25.92 o 
   4  10  17        8.69        7.43      6.87 o 
   5  10  17       63.41       64.45      9.97 o 
   6  10  17       10.74       -8.03      8.00 o 
   7  10  17       11.97        9.15      8.81 o 
   8  10  17       59.95       43.82     10.06 o 
   1  11  17       32.57       26.64      6.24 o 
   2  11  17      422.63      438.92     20.68 o 
   3  11  17        1.55        3.18      7.03 o 
   4  11  17        2.06        3.85      7.02 o 
   5  11  17       39.12       43.42      7.84 o 
   6  11  17        4.66        7.78      8.58 o 
   7  11  17        0.56       -0.83      8.94 o 
   8  11  17        4.17        2.67      9.58 o 
   0  12  17      184.63      217.04     68.89 o 
   1  12  17      573.51      572.54     46.03 o 
   2  12  17        2.49       27.26      6.94 o 
   3  12  17       63.94       66.22      8.24 o 
   4  12  17       24.21       30.89      7.63 o 
   5  12  17        1.73       -2.63      7.33 o 
   6  12  17        7.72        2.65     10.56 o 
   7  12  17       51.39       41.43      9.96 o 
   8  12  17        8.73       -6.47      9.53 o 
   1  13  17        4.86       16.08      6.97 o 
   2  13  17        0.19       21.40      7.07 o 
   3  13  17        0.40        9.07      7.55 o 
   4  13  17       13.96       20.27      7.79 o 
   5  13  17       48.43       56.81      8.60 o 
   6  13  17        0.33       -6.25      8.88 o 
   7  13  17        0.58        6.18     11.63 o 
   0  14  17       78.99       91.45     11.05 o 
   1  14  17       10.67       31.22      8.85 o 
   2  14  17      271.51      233.46     10.68 o 
   3  14  17       13.19       48.73      9.68 o 
   4  14  17      120.51      123.75     10.79 o 
   5  14  17       32.33       38.38     13.14 o 
   6  14  17       48.97       54.01     12.87 o 
   7  14  17       89.44       98.57     17.66 o 
   1  15  17       41.52       65.78     12.97 o 
   2  15  17       35.88       76.06      9.74 o 
   3  15  17      241.35      196.09     21.42 o 
   4  15  17        1.47        4.65      9.89 o 
   5  15  17        0.57       12.50      8.38 o 
   6  15  17       19.06       13.83     10.81 o 
   0  16  17       27.18       41.72     13.11 o 
   1  16  17       56.56       51.71     12.01 o 
   2  16  17        0.31       10.50      7.93 o 
   3  16  17       31.53       37.08      9.51 o 
   4  16  17       13.66       26.92     10.95 o 
   5  16  17       42.94       61.14     12.87 o 
   6  16  17        8.15        3.35     12.34 o 
   1  17  17       63.96       50.69      9.76 o 
   2  17  17       72.35      103.38     15.07 o 
   3  17  17        0.37       30.97      9.26 o 
   4  17  17       46.93       57.29      9.22 o 
   5  17  17        1.84       19.79     12.88 o 
   0  18  17       90.29      129.10     16.20 o 
   1  18  17        3.15       24.82     10.92 o 
   2  18  17       50.76       98.51     13.23 o 
   3  18  17       16.09       37.39     10.53 o 
   4  18  17        5.40       23.54     13.60 o 
   1  19  17        0.31       19.82      9.90 o 
   2  19  17       19.70       48.58     13.42 o 
   3  19  17       59.95       71.26     11.64 o 
   0   0  18     4977.09     4701.03     90.95 o 
   1   0  18       25.67       12.79      6.05 o 
   2   0  18     1855.66     1702.30     27.65 o 
   3   0  18      272.04      224.39     11.84 o 
   4   0  18      190.97      171.33     11.34 o 
   5   0  18      350.34      364.36     15.91 o 
   6   0  18       75.96       51.00      9.76 o 
   7   0  18      132.19      114.28     12.71 o 
   8   0  18       68.87       63.24     12.05 o 
   9   0  18       48.54       77.37     13.25 o 
  10   0  18        2.29       15.60     15.41 o 
   1   1  18        4.12       28.20      4.47 o 
   2   1  18        1.77       -1.74      4.27 o 
   3   1  18      140.91      171.06      6.89 o 
   4   1  18      287.38      263.20      9.90 o 
   5   1  18      312.99      284.48     10.09 o 
   6   1  18       11.10       11.84      6.29 o 
   7   1  18        0.09       -1.22      6.75 o 
   8   1  18       24.76       15.04      7.55 o 
   9   1  18        3.95       -5.10      7.87 o 
  10   1  18       87.71       82.37     13.07 o 
   0   2  18     2680.97     2646.46     39.12 o 
   1   2  18       93.56       95.47      5.38 o 
   2   2  18     1052.71      994.47     13.55 o 
   3   2  18       23.67       24.57      5.11 o 
   4   2  18     1291.15     1149.52     21.16 o 
   5   2  18        0.00       -0.27      5.81 o 
   6   2  18        7.62        7.32      6.51 o 
   7   2  18        7.18        8.53      6.88 o 
   8   2  18       48.27       46.44      7.83 o 
   9   2  18       14.26       21.82      9.35 o 
   1   3  18       13.68       15.79      4.68 o 
   2   3  18       44.20       38.96      5.67 o 
   3   3  18       18.02       13.96      5.08 o 
   4   3  18       47.24       80.68     10.23 o 
   5   3  18       55.97       51.48      7.01 o 
   6   3  18       76.55       79.52      7.70 o 
   7   3  18        8.72        4.96      6.77 o 
   8   3  18        5.01       -9.52      8.72 o 
   9   3  18        5.83        3.35      9.16 o 
   0   4  18     1757.30     1613.48     37.83 o 
   1   4  18      105.82      138.41      6.11 o 
   2   4  18        0.83        8.57      4.49 o 
   3   4  18      679.83      605.39     11.61 o 
   4   4  18     1043.61     1016.87     49.59 o 
   5   4  18       74.08       81.63      8.56 o 
   6   4  18       19.32        8.49      6.58 o 
   7   4  18       24.96       21.45      8.04 o 
   8   4  18        5.35       -2.99      8.28 o 
   9   4  18        4.28       -6.57      8.88 o 
   1   5  18      139.35      140.65      6.30 o 
   2   5  18      165.84      137.88      6.13 o 
   3   5  18       48.99       63.97      5.81 o 
   4   5  18      155.63      129.02      7.94 o 
   5   5  18       30.93       41.39      9.46 o 
   6   5  18      375.54      333.46     11.67 o 
   7   5  18       49.99       34.99      8.56 o 
   8   5  18        3.75       -5.15      8.30 o 
   9   5  18        0.07      -11.65      9.03 o 
   0   6  18       67.86       65.32      7.94 o 
   1   6  18      466.29      406.60      9.56 o 
   2   6  18        0.04        2.49      4.68 o 
   3   6  18       45.02       40.96      6.02 o 
   4   6  18      356.42      346.27     16.46 o 
   5   6  18        0.15       -9.05      6.04 o 
   6   6  18        0.00       -9.67      7.61 o 
   7   6  18        1.86       -8.20      8.02 o 
   8   6  18        0.03       -7.57      8.45 o 
   9   6  18       51.38       43.14     10.70 o 
   1   7  18       55.52       54.16      5.60 o 
   2   7  18        0.97       -3.11      5.71 o 
   3   7  18       15.19       15.97      5.87 o 
   4   7  18      298.61      306.28      9.90 o 
   5   7  18        0.10        3.99      7.64 o 
   6   7  18       18.23       13.77      8.18 o 
   7   7  18        8.19        5.55      9.13 o 
   8   7  18      135.02      136.46     11.02 o 
   9   7  18        0.06       -8.28      9.48 o 
   0   8  18      239.27      170.02     14.75 o 
   1   8  18      143.39      139.15      7.64 o 
   2   8  18        1.45       -0.10      5.28 o 
   3   8  18      214.51      189.35      9.98 o 
   4   8  18       76.49       88.82      7.62 o 
   5   8  18        0.01       11.24      7.78 o 
   6   8  18      343.57      323.44     12.97 o 
   7   8  18        7.43       10.64      8.68 o 
   8   8  18      134.07      142.81     11.51 o 
   9   8  18        6.17       11.76     12.99 o 
   1   9  18       24.63       10.39      5.40 o 
   2   9  18        2.25       -1.56      5.55 o 
   3   9  18       47.79       47.51      6.68 o 
   4   9  18       47.19       35.02      7.28 o 
   5   9  18       17.52       21.92      8.22 o 
   6   9  18        3.59        5.08      9.05 o 
   7   9  18        2.43       -2.21      8.59 o 
   8   9  18       13.63        4.05      9.28 o 
   0  10  18       76.07       91.61     23.43 o 
   1  10  18       97.61       73.85      6.73 o 
   2  10  18       45.79       45.51     11.80 o 
   3  10  18      125.23      142.36     18.69 o 
   4  10  18       13.93       54.26     11.34 o 
   5  10  18        0.30        1.91      8.20 o 
   6  10  18       76.39       73.53      9.81 o 
   7  10  18        9.79        1.42      9.07 o 
   8  10  18      105.31       94.23     11.12 o 
   1  11  18       41.06       75.65     19.22 o 
   2  11  18      184.98      161.08     13.96 o 
   3  11  18       36.94       38.90      8.20 o 
   4  11  18        9.11        8.71      7.35 o 
   5  11  18        0.62      -11.37      8.16 o 
   6  11  18        3.05       -4.66      8.67 o 
   7  11  18       29.21       16.38      9.56 o 
   8  11  18      229.22      249.11     16.09 o 
   0  12  18      102.47      144.18     24.54 o 
   1  12  18      234.23      268.01     45.35 o 
   2  12  18      701.30      611.93     13.86 o 
   3  12  18        0.18       26.59      7.76 o 
   4  12  18       59.93       47.43      8.24 o 
   5  12  18       10.76       24.85      8.07 o 
   6  12  18       16.57        4.54      8.99 o 
   7  12  18        1.15       -4.03      9.81 o 
   1  13  18       21.94       32.19      7.87 o 
   2  13  18      236.31      229.66     16.02 o 
   3  13  18        1.13        1.26      7.56 o 
   4  13  18      210.89      173.84     10.16 o 
   5  13  18       10.76       14.40      8.20 o 
   6  13  18       65.97       71.93     10.49 o 
   7  13  18        0.02        7.18      9.92 o 
   0  14  18      549.57      505.18     24.34 o 
   1  14  18       12.37       12.82      7.80 o 
   2  14  18       30.16       23.49     10.46 o 
   3  14  18        5.81       22.97      8.24 o 
   4  14  18       50.14       55.80      8.75 o 
   5  14  18       54.13       55.18      9.06 o 
   6  14  18      140.67      127.54     11.51 o 
   1  15  18        0.81       26.94      8.13 o 
   2  15  18      441.81      421.48     26.04 o 
   3  15  18       12.39       33.35      8.50 o 
   4  15  18        0.73        9.02      9.39 o 
   5  15  18        0.41        8.95      8.92 o 
   6  15  18        2.25       -9.00     15.41 o 
   0  16  18       10.36       11.89     12.84 o 
   1  16  18       31.79       38.75      9.50 o 
   2  16  18       40.38       43.00     12.37 o 
   3  16  18       10.41       25.55      9.18 o 
   4  16  18        1.71        3.75     10.61 o 
   5  16  18        1.68        8.36     10.99 o 
   1  17  18        0.14       24.34      9.48 o 
   2  17  18       95.85      153.06     12.40 o 
   3  17  18        3.28       18.94     10.81 o 
   4  17  18       12.81       24.32     11.44 o 
   0  18  18        7.03       49.28     14.52 o 
   1  18  18       26.19       35.49     10.09 o 
   2  18  18       50.13       70.57     11.58 o 
   3  18  18        5.93       27.17     12.71 o 
   1  19  18        7.59       46.30     11.36 o 
   1   1  19      262.53      231.49      7.28 o 
   2   1  19        0.71        1.66      4.62 o 
   3   1  19      422.10      360.18     11.33 o 
   4   1  19      251.85      237.76     17.10 o 
   5   1  19       34.29       54.09      6.66 o 
   6   1  19       13.88       16.48      6.75 o 
   7   1  19       69.72       75.18      8.10 o 
   8   1  19       27.88       24.63      7.87 o 
   9   1  19       89.77       99.39     11.01 o 
   0   2  19      805.03      821.25     17.88 o 
   1   2  19       83.13      206.34     30.50 o 
   2   2  19      147.18      186.60     13.87 o 
   3   2  19      550.42      548.42     30.06 o 
   4   2  19      111.38      128.33      7.97 o 
   5   2  19       34.76       38.53      6.51 o 
   6   2  19       84.51       97.27      9.25 o 
   7   2  19        7.83       11.95      7.12 o 
   8   2  19       30.54       29.80      7.95 o 
   9   2  19       24.57       21.55      9.86 o 
   1   3  19       61.36       54.84      5.85 o 
   2   3  19        6.59       13.49      4.76 o 
   3   3  19     1036.59      939.64     14.62 o 
   4   3  19      579.05      565.63     16.27 o 
   5   3  19      512.32      443.66     12.66 o 
   6   3  19        8.38        4.87      6.66 o 
   7   3  19        1.40       -4.12      6.94 o 
   8   3  19        1.46       -3.88      8.33 o 
   9   3  19        9.47       -2.41      9.42 o 
   0   4  19      869.39      897.97     30.22 o 
   1   4  19     1270.85     1250.87     59.88 o 
   2   4  19       70.15       70.20     10.96 o 
   3   4  19      755.67      727.11     12.95 o 
   4   4  19       17.36       28.22      6.69 o 
   5   4  19      499.32      449.64     12.84 o 
   6   4  19        0.00        4.76      6.75 o 
   7   4  19       32.02       26.12      8.55 o 
   8   4  19       12.17        6.62      8.64 o 
   9   4  19       43.19       33.48     10.43 o 
   1   5  19      133.38      134.15      7.99 o 
   2   5  19        7.96       12.15      4.92 o 
   3   5  19      454.53      418.37     10.49 o 
   4   5  19        7.73       21.40      6.69 o 
   5   5  19      257.72      239.73     21.67 o 
   6   5  19        5.70       17.17      6.99 o 
   7   5  19        1.88        3.91      8.16 o 
   8   5  19        1.34      -12.63      8.42 o 
   9   5  19       97.21       96.29     11.15 o 
   0   6  19     1017.71      874.19     39.66 o 
   1   6  19       87.39       98.53     16.43 o 
   2   6  19       14.49       21.56      5.15 o 
   3   6  19      882.16      825.03     46.92 o 
   4   6  19        0.44        5.81      6.48 o 
   5   6  19       41.80       46.78      7.27 o 
   6   6  19        4.31       -3.61      7.86 o 
   7   6  19        3.40      -11.79      8.22 o 
   8   6  19        7.89        3.87      8.95 o 
   9   6  19       48.09       62.91     10.65 o 
   1   7  19        1.38       -7.70      5.14 o 
   2   7  19        5.49        7.71      5.99 o 
   3   7  19      348.79      337.09     10.81 o 
   4   7  19       37.27       26.75      6.76 o 
   5   7  19       20.43       18.42      8.07 o 
   6   7  19        7.21       11.41      8.41 o 
   7   7  19        0.85      -12.57      8.38 o 
   8   7  19       24.03       18.48      9.53 o 
   9   7  19       20.34       30.13     11.00 o 
   0   8  19      124.71      133.52      9.69 o 
   1   8  19      141.72      140.20     13.53 o 
   2   8  19       57.81       50.32      6.64 o 
   3   8  19      167.85      155.05      7.92 o 
   4   8  19        1.97        0.31      6.70 o 
   5   8  19        0.53        6.92      8.06 o 
   6   8  19       34.82       30.79      8.84 o 
   7   8  19        7.42       -4.60      8.75 o 
   8   8  19        4.73       -5.33      9.29 o 
   1   9  19       39.57       28.32      6.18 o 
   2   9  19       33.07       37.98      6.74 o 
   3   9  19       21.48       26.85      7.41 o 
   4   9  19       36.84       22.53      7.23 o 
   5   9  19      269.22      226.28     12.61 o 
   6   9  19        0.01       -6.74      8.52 o 
   7   9  19        0.00       -0.34      9.08 o 
   8   9  19        3.20       -0.73      9.62 o 
   0  10  19        0.01       21.02      8.34 o 
   1  10  19      242.39      217.77      8.43 o 
   2  10  19        0.00       22.65      6.66 o 
   3  10  19      742.57      677.88     19.00 o 
   4  10  19        1.16        8.11      7.24 o 
   5  10  19        5.63       18.66      8.72 o 
   6  10  19        0.22       -5.91      8.71 o 
   7  10  19       39.36       26.77      9.87 o 
   8  10  19       31.98       19.61     13.54 o 
   1  11  19      141.05      167.00      8.08 o 
   2  11  19      127.62      121.95     19.22 o 
   3  11  19        0.18        4.03      7.41 o 
   4  11  19        2.15        4.30      7.47 o 
   5  11  19       26.34        7.34      8.83 o 
   6  11  19        0.86        0.09      8.97 o 
   7  11  19        0.45       -4.47      9.42 o 
   0  12  19        9.51       16.74      9.88 o 
   1  12  19      224.38      210.44     24.55 o 
   2  12  19       63.28       73.20      8.59 o 
   3  12  19        0.07       19.27      7.85 o 
   4  12  19       23.58       34.19     10.21 o 
   5  12  19        3.25       -1.43      8.91 o 
   6  12  19        1.34       -4.59      9.34 o 
   7  12  19        8.86       21.81     10.06 o 
   1  13  19        2.64       13.64      7.68 o 
   2  13  19      158.65      138.17      9.71 o 
   3  13  19       40.80       53.00      9.36 o 
   4  13  19        1.06       11.54     10.56 o 
   5  13  19       27.59       25.16      9.55 o 
   6  13  19        0.08        6.99      9.71 o 
   0  14  19       16.88       83.59     13.91 o 
   1  14  19       17.04        9.00      7.92 o 
   2  14  19       28.90       63.15     13.69 o 
   3  14  19       51.01       87.03      9.35 o 
   4  14  19        0.09       26.50     10.84 o 
   5  14  19      151.92      116.04     11.47 o 
   6  14  19        6.65       20.24     10.26 o 
   1  15  19        0.65       17.75      8.98 o 
   2  15  19       15.79       44.34      9.45 o 
   3  15  19        8.72        8.42     10.13 o 
   4  15  19        7.10        5.92      8.56 o 
   5  15  19        2.39       -2.85     11.25 o 
   0  16  19        0.86       14.21     13.17 o 
   1  16  19       60.99       87.35     18.16 o 
   2  16  19       47.35       68.26     10.06 o 
   3  16  19        7.78       38.03      9.52 o 
   4  16  19       16.28       33.08     13.40 o 
   5  16  19       35.31       32.61     14.29 o 
   1  17  19       15.08       21.45     10.67 o 
   2  17  19       48.16      101.96     15.97 o 
   3  17  19        1.51        4.47     15.27 o 
   4  17  19        0.25       15.86     12.98 o 
   0  18  19        6.53       49.56     15.33 o 
   1  18  19        0.00       27.67     10.98 o 
   2  18  19       15.72       46.70     11.27 o 
   0   0  20     1063.24     1025.10     32.90 o 
   1   0  20       11.54       -1.93      6.66 o 
   2   0  20      556.58      486.49     15.81 o 
   3   0  20        2.08        5.17      9.60 o 
   4   0  20        5.51       13.94      8.87 o 
   5   0  20      359.29      367.29     18.14 o 
   6   0  20       37.55       25.09      9.68 o 
   7   0  20        0.97        4.92     10.32 o 
   8   0  20        4.86       -5.56     11.24 o 
   9   0  20        8.41       22.03     12.25 o 
   1   1  20       92.19       98.66      5.88 o 
   2   1  20        9.91       25.77      6.67 o 
   3   1  20      185.09      178.22      8.18 o 
   4   1  20       94.70      106.56      7.48 o 
   5   1  20       27.91       48.59      7.62 o 
   6   1  20       37.46       44.34      7.41 o 
   7   1  20       32.99       20.80      7.73 o 
   8   1  20        4.66       -4.27      7.70 o 
   9   1  20      188.21      170.72     12.69 o 
   0   2  20     1777.46     1692.09    118.56 o 
   1   2  20       58.65       60.57      7.98 o 
   2   2  20     1165.43     1091.82     62.80 o 
   3   2  20       30.54       39.90      6.38 o 
   4   2  20        4.92       32.33      6.43 o 
   5   2  20      617.96      546.77     13.57 o 
   6   2  20        5.89        8.68      6.87 o 
   7   2  20       25.10       15.10      7.34 o 
   8   2  20        5.85       -0.19      8.90 o 
   9   2  20        0.68       -2.90      9.59 o 
   1   3  20       47.99       43.33      5.43 o 
   2   3  20       89.31      104.74     11.12 o 
   3   3  20        4.55       31.51      6.23 o 
   4   3  20      263.36      266.84     10.42 o 
   5   3  20      254.45      240.61      9.99 o 
   6   3  20       15.82       21.10      7.07 o 
   7   3  20        0.00       -0.18      7.11 o 
   8   3  20       38.59       53.04     10.07 o 
   9   3  20       17.40       13.40     10.03 o 
   0   4  20     1717.88     1659.64     87.75 o 
   1   4  20      266.09      278.34     14.24 o 
   2   4  20      663.48      642.93     29.63 o 
   3   4  20      444.10      449.36     19.42 o 
   4   4  20        1.59       -0.35      6.44 o 
   5   4  20      164.69      158.80     10.18 o 
   6   4  20        6.80        3.80      6.85 o 
   7   4  20       31.79       40.92      8.99 o 
   8   4  20        7.04        1.63      9.76 o 
   9   4  20        0.93       -2.23      9.96 o 
   1   5  20       58.17       50.31      5.76 o 
   2   5  20        1.44       29.75      5.99 o 
   3   5  20       57.52       63.91      6.69 o 
   4   5  20      260.87      214.92     19.46 o 
   5   5  20      155.04      162.77     11.74 o 
   6   5  20       87.87       74.64      9.21 o 
   7   5  20       93.06      100.93     10.20 o 
   8   5  20       31.74       29.66      9.66 o 
   9   5  20        2.72      -13.98      9.88 o 
   0   6  20       32.38       57.26     18.29 o 
   1   6  20       11.33       13.42      5.48 o 
   2   6  20      556.43      567.96     44.81 o 
   3   6  20        7.19       25.37      6.32 o 
   4   6  20       20.73       33.41      7.88 o 
   5   6  20      157.15      163.96      9.17 o 
   6   6  20      105.04      101.02      9.85 o 
   7   6  20        2.18       -1.45      8.68 o 
   8   6  20        0.10      -12.05      9.11 o 
   1   7  20       43.42       31.64      5.75 o 
   2   7  20      111.51      137.20      9.45 o 
   3   7  20       44.25       61.29      6.88 o 
   4   7  20       31.42       28.68      7.11 o 
   5   7  20        0.50        4.15      8.13 o 
   6   7  20        2.21        1.42      8.49 o 
   7   7  20       24.15       22.19      9.18 o 
   8   7  20       27.18       37.94     10.19 o 
   0   8  20      273.36      232.53     11.54 o 
   1   8  20      142.99      149.12      7.52 o 
   2   8  20      525.19      479.30     15.78 o 
   3   8  20        5.96       10.03      6.27 o 
   4   8  20       20.95       14.85      8.26 o 
   5   8  20        0.63        0.08      8.29 o 
   6   8  20       63.49       35.26      9.19 o 
   7   8  20       31.73       28.61      9.68 o 
   8   8  20       65.70       56.21     10.82 o 
   1   9  20        5.86        4.68      6.05 o 
   2   9  20       23.36       20.11      6.69 o 
   3   9  20       27.56       30.31      7.59 o 
   4   9  20       35.54       25.98      8.51 o 
   5   9  20       18.72       12.74      8.71 o 
   6   9  20        1.23        6.57      8.98 o 
   7   9  20       75.69       70.89     10.62 o 
   8   9  20       63.34       59.62     11.02 o 
   0  10  20      193.76      214.51     33.26 o 
   1  10  20       18.43       22.82      6.50 o 
   2  10  20        9.41       29.75      6.84 o 
   3  10  20        1.90       22.56      7.69 o 
   4  10  20        9.62       16.44      8.68 o 
   5  10  20        4.21       -2.80      8.49 o 
   6  10  20       23.10       13.53      9.35 o 
   7  10  20       16.89        0.25      9.68 o 
   1  11  20      120.06      116.37     16.46 o 
   2  11  20       15.35       34.79      8.01 o 
   3  11  20        0.11       10.02      7.74 o 
   4  11  20        1.03       16.36      7.71 o 
   5  11  20        7.66       -3.28     10.06 o 
   6  11  20        9.53        1.68      9.45 o 
   7  11  20        3.36       -5.50     12.05 o 
   0  12  20      191.20      204.67     13.29 o 
   1  12  20       78.12       72.14      8.48 o 
   2  12  20       75.78      122.83     18.60 o 
   3  12  20      430.57      385.85     21.08 o 
   4  12  20       77.08      111.94     14.54 o 
   5  12  20       11.91        5.60      9.58 o 
   6  12  20       81.34       51.98     10.71 o 
   1  13  20      168.36      158.01     10.67 o 
   2  13  20       56.32       80.39     15.60 o 
   3  13  20        1.46       17.53      9.06 o 
   4  13  20       40.70       47.24      9.42 o 
   5  13  20       10.53        4.26      9.55 o 
   6  13  20       10.69       15.89     12.05 o 
   0  14  20      162.63      124.53     14.93 o 
   1  14  20       32.84       27.97      9.12 o 
   2  14  20       31.76       61.12     13.92 o 
   3  14  20      499.30      416.56     36.30 o 
   4  14  20       28.97       27.52      8.92 o 
   5  14  20        0.58       12.51     10.01 o 
   1  15  20       75.39       75.41     11.15 o 
   2  15  20       62.73       69.15     14.24 o 
   3  15  20        1.00       17.10      9.34 o 
   4  15  20       11.20       19.44      8.96 o 
   5  15  20        0.25       -4.57     11.15 o 
   0  16  20        0.67        5.77     13.40 o 
   1  16  20        4.14       20.42     10.44 o 
   2  16  20       13.91       47.27     11.08 o 
   3  16  20        1.57       16.49     16.91 o 
   4  16  20       28.78       65.29     17.35 o 
   1  17  20        4.71       30.58     11.01 o 
   2  17  20        7.59       46.15     11.15 o 
   3  17  20        0.01       25.96     16.80 o 
   0  18  20        5.29       25.02     17.26 o 
   1   1  21      121.16      112.80      6.23 o 
   2   1  21       45.57       65.49      8.68 o 
   3   1  21      211.27      221.05      8.93 o 
   4   1  21      396.03      371.46     15.98 o 
   5   1  21       35.53       29.86      6.67 o 
   6   1  21       91.30       73.89      8.09 o 
   7   1  21       17.87       19.64      7.94 o 
   8   1  21        0.05        5.81      8.25 o 
   0   2  21      247.34      325.16     40.31 o 
   1   2  21      405.93      378.27     19.56 o 
   2   2  21        3.14       18.58      5.66 o 
   3   2  21        9.00       15.87      7.10 o 
   4   2  21        0.05       14.78      6.29 o 
   5   2  21       24.92       37.61      7.29 o 
   6   2  21        7.81       10.76      7.02 o 
   7   2  21        0.46       -1.12      7.61 o 
   8   2  21        5.45        5.51     11.22 o 
   1   3  21      198.18      216.84      7.55 o 
   2   3  21       54.67       50.64      6.15 o 
   3   3  21        0.07       11.32      6.20 o 
   4   3  21       73.27       74.52      7.65 o 
   5   3  21       37.72       44.76      7.46 o 
   6   3  21       17.57        8.45      7.22 o 
   7   3  21        0.37        0.37      8.45 o 
   8   3  21       11.46        0.92      9.46 o 
   0   4  21      416.10      543.58     86.34 o 
   1   4  21       35.40       51.20      5.85 o 
   2   4  21      135.31      168.18     21.77 o 
   3   4  21      110.18      113.07      7.62 o 
   4   4  21        2.27        7.27      6.81 o 
   5   4  21       12.96       10.63      6.87 o 
   6   4  21       26.33       17.01      7.46 o 
   7   4  21        0.55        0.36      8.60 o 
   8   4  21      124.07      153.97     12.52 o 
   1   5  21       21.57       21.56      5.59 o 
   2   5  21        9.61       17.98      6.04 o 
   3   5  21      153.54      147.67     12.30 o 
   4   5  21      387.98      331.94     11.59 o 
   5   5  21       81.51       75.52      8.04 o 
   6   5  21        0.33       18.78      8.63 o 
   7   5  21        3.43       -1.80      8.79 o 
   8   5  21        2.74      -11.36      9.33 o 
   0   6  21      127.47      132.57     16.52 o 
   1   6  21      450.17      432.36     10.39 o 
   2   6  21        8.34        5.65      6.27 o 
   3   6  21       79.24       74.19     10.16 o 
   4   6  21       76.56       78.69      7.79 o 
   5   6  21       16.82       14.10      8.40 o 
   6   6  21        1.47        2.18      8.49 o 
   7   6  21       10.36       -4.08      8.87 o 
   8   6  21        3.24       -6.55     11.45 o 
   1   7  21        5.40        2.72      5.58 o 
   2   7  21       11.54       16.71      6.48 o 
   3   7  21        2.74       11.49      6.94 o 
   4   7  21      589.37      541.51     18.91 o 
   5   7  21       10.38        1.48      8.40 o 
   6   7  21       68.89       34.86      9.30 o 
   7   7  21        1.97       -9.45      9.07 o 
   8   7  21       18.30       11.62     10.05 o 
   0   8  21        1.57        9.68      8.41 o 
   1   8  21      193.51      193.15     14.82 o 
   2   8  21       30.19       36.53      7.85 o 
   3   8  21       40.97       44.10      6.94 o 
   4   8  21       16.11       23.60      8.51 o 
   5   8  21       22.56        4.58      8.60 o 
   6   8  21        2.67       -6.33      8.92 o 
   7   8  21        3.82      -10.17      9.27 o 
   1   9  21        0.78        4.37      6.71 o 
   2   9  21        0.44        6.02      6.68 o 
   3   9  21       13.02       18.99      8.18 o 
   4   9  21       59.09       33.62      8.84 o 
   5   9  21        0.79       -2.07      8.80 o 
   6   9  21        1.33        6.70      9.23 o 
   7   9  21        5.30        5.41     10.36 o 
   0  10  21        3.84       15.21      9.70 o 
   1  10  21      162.65      148.38     13.75 o 
   2  10  21      151.10      127.57      8.20 o 
   3  10  21       13.72       26.27      7.95 o 
   4  10  21        2.52        8.79      8.71 o 
   5  10  21        9.12        6.21      9.04 o 
   6  10  21       15.95        3.31      9.65 o 
   7  10  21        4.99       -1.49      9.98 o 
   1  11  21        2.63        4.61      7.47 o 
   2  11  21      281.65      297.17     11.84 o 
   3  11  21        0.34       12.56      7.91 o 
   4  11  21        0.27       -1.41      8.80 o 
   5  11  21       14.34        5.03      9.22 o 
   6  11  21       34.31       27.15     10.10 o 
   0  12  21       45.71       36.86     10.68 o 
   1  12  21       93.25      109.26     14.89 o 
   2  12  21        0.81       15.06      8.22 o 
   3  12  21       40.77       71.10     11.71 o 
   4  12  21        0.22        6.73      9.14 o 
   5  12  21        8.91       -3.65      9.54 o 
   6  12  21        5.00       10.03     10.66 o 
   1  13  21       27.23       34.07      9.13 o 
   2  13  21        0.02       28.66      9.16 o 
   3  13  21       11.36       12.74      8.59 o 
   4  13  21       37.06       32.13     10.08 o 
   5  13  21       21.11        9.68     10.14 o 
   0  14  21      183.34      189.13     16.91 o 
   1  14  21      223.66      208.44     16.38 o 
   2  14  21      247.98      266.60     25.79 o 
   3  14  21        3.98       60.86     11.01 o 
   4  14  21       70.25       80.47     12.83 o 
   5  14  21        0.22        2.78     10.19 o 
   1  15  21        0.41       19.34     10.37 o 
   2  15  21       73.73       88.93     15.32 o 
   3  15  21        0.05       32.81     13.24 o 
   4  15  21        2.41       15.72     11.81 o 
   0  16  21        2.24       13.84     16.69 o 
   1  16  21        4.67       21.86     10.90 o 
   2  16  21       13.34       36.09     11.11 o 
   3  16  21       11.57       17.64      9.64 o 
   1  17  21       17.58       34.56     11.48 o 
   0   0  22      663.61      633.86     22.91 o 
   1   0  22      106.94      120.10      9.12 o 
   2   0  22       89.81       83.61     10.04 o 
   3   0  22       97.47       94.14     10.41 o 
   4   0  22      406.21      370.44     17.41 o 
   5   0  22       59.28       53.02     14.49 o 
   6   0  22       20.53       33.95     11.03 o 
   7   0  22        4.39        3.63     10.80 o 
   8   0  22        3.81       -3.56     11.58 o 
   1   1  22       20.00       22.45      5.31 o 
   2   1  22       48.60       72.19      6.82 o 
   3   1  22      203.39      203.58      8.87 o 
   4   1  22       55.68       88.41     10.73 o 
   5   1  22        7.08        7.84      6.88 o 
   6   1  22        0.83       -2.38      7.47 o 
   7   1  22       19.49       21.37      8.32 o 
   8   1  22       66.49       63.85     11.82 o 
   0   2  22      136.83      156.76      9.74 o 
   1   2  22       84.57       95.95      6.15 o 
   2   2  22       39.38       41.92      6.77 o 
   3   2  22      258.41      266.00     13.25 o 
   4   2  22      327.04      295.03     11.18 o 
   5   2  22       10.84       12.36      7.12 o 
   6   2  22       26.54       29.78      7.82 o 
   7   2  22       18.33       14.56      8.09 o 
   8   2  22       22.70       32.82     10.25 o 
   1   3  22        7.50       12.53      5.37 o 
   2   3  22        3.00        5.09      6.27 o 
   3   3  22       40.40       62.67      7.28 o 
   4   3  22       50.92       44.51      7.59 o 
   5   3  22       50.84       35.43      7.58 o 
   6   3  22       64.92       58.73      8.21 o 
   7   3  22        3.39        4.97      9.32 o 
   8   3  22        3.61       12.17      9.95 o 
   0   4  22      212.99      209.02     11.09 o 
   1   4  22      145.94      149.57      9.90 o 
   2   4  22        7.84       13.39      6.04 o 
   3   4  22       51.18       64.90      7.70 o 
   4   4  22      352.96      302.21     15.34 o 
   5   4  22        0.29       -1.83      7.23 o 
   6   4  22        7.16        5.49      8.53 o 
   7   4  22       95.42       70.36     10.29 o 
   8   4  22        1.85        8.15      9.93 o 
   1   5  22      125.10      101.29      7.17 o 
   2   5  22       49.50       48.19      6.54 o 
   3   5  22       15.57       17.53      6.98 o 
   4   5  22       35.72       42.11      7.37 o 
   5   5  22      223.95      198.17      9.98 o 
   6   5  22      139.70      133.71     11.78 o 
   7   5  22        0.33       -5.98      8.91 o 
   8   5  22       32.09       28.25     10.70 o 
   0   6  22      164.13      139.66     10.17 o 
   1   6  22      237.81      259.64     17.03 o 
   2   6  22       72.72       59.78      8.39 o 
   3   6  22      100.39       92.39      8.15 o 
   4   6  22       67.95       63.48      7.99 o 
   5   6  22       87.38       71.27      9.52 o 
   6   6  22        1.47        7.32      8.94 o 
   7   6  22        8.68        6.27      9.37 o 
   1   7  22        1.82        7.74      6.63 o 
   2   7  22       77.27       63.07      7.27 o 
   3   7  22       43.08       41.42     11.05 o 
   4   7  22        1.14        0.20      8.30 o 
   5   7  22       22.93       27.23      8.98 o 
   6   7  22       73.94       53.04      9.86 o 
   7   7  22       15.71       15.39      9.81 o 
   0   8  22        2.47       20.76      8.74 o 
   1   8  22       35.09       35.69      7.12 o 
   2   8  22      194.83      193.25     26.81 o 
   3   8  22       12.46       20.60      7.40 o 
   4   8  22        3.79       15.02      8.74 o 
   5   8  22        0.00      -11.07      8.70 o 
   6   8  22       19.37       19.57      9.71 o 
   7   8  22       16.89       13.35      9.94 o 
   1   9  22        8.17        5.59      6.92 o 
   2   9  22       79.89       84.70      7.91 o 
   3   9  22        1.83       -1.97      8.30 o 
   4   9  22       73.37       52.83      9.62 o 
   5   9  22        3.49       -7.19      8.87 o 
   6   9  22        0.01        1.07      9.44 o 
   7   9  22        0.25       -0.09     10.21 o 
   0  10  22        2.36       -8.55      9.51 o 
   1  10  22       86.94       89.32      8.54 o 
   2  10  22      110.13       98.85      9.15 o 
   3  10  22        4.11        5.85      8.73 o 
   4  10  22        7.18       -6.71     10.92 o 
   5  10  22        2.91       -5.44      9.11 o 
   6  10  22       61.49       44.54     12.89 o 
   1  11  22        1.94       18.93      7.84 o 
   2  11  22        0.01        9.65      8.95 o 
   3  11  22       50.01       47.22      8.56 o 
   4  11  22      105.68       88.57     10.58 o 
   5  11  22        6.71        4.25      9.47 o 
   6  11  22        6.54       -2.49      9.91 o 
   0  12  22       27.66       33.10     11.58 o 
   1  12  22       81.11       84.55     16.31 o 
   2  12  22      154.88      165.44     12.12 o 
   3  12  22       50.20      110.54     17.03 o 
   4  12  22      143.39      149.96     11.71 o 
   5  12  22        4.08       -0.92      9.74 o 
   1  13  22        0.97       15.17     10.50 o 
   2  13  22      181.67      166.19     19.82 o 
   3  13  22        9.28       38.09     14.62 o 
   4  13  22        6.58       21.25     10.77 o 
   5  13  22        0.77        5.97     10.16 o 
   0  14  22        2.90       40.43     16.55 o 
   1  14  22      186.22      167.75     12.87 o 
   2  14  22      218.31      200.52     12.25 o 
   3  14  22       80.10      135.22     24.60 o 
   4  14  22       18.93       14.49     10.24 o 
   1  15  22       28.22       44.94     11.19 o 
   2  15  22        1.82       34.81     12.05 o 
   3  15  22        0.93       21.20     16.27 o 
   0  16  22      165.39      160.70     45.71 o 
   1  16  22       12.38       31.84     11.30 o 
   2  16  22        1.05       35.69     14.27 o 
   1   1  23       10.16        9.04      5.67 o 
   2   1  23        8.80        8.77      6.30 o 
   3   1  23       17.23       36.84      6.71 o 
   4   1  23        2.92       32.60     11.31 o 
   5   1  23       36.31       30.30      7.53 o 
   6   1  23       21.44       27.51      8.19 o 
   7   1  23        0.03        2.23      8.23 o 
   8   1  23       10.63        8.56      9.58 o 
   0   2  23        0.02        7.94      7.38 o 
   1   2  23       31.55       36.05      6.21 o 
   2   2  23       89.59      104.98     12.49 o 
   3   2  23      301.67      313.57     16.45 o 
   4   2  23       18.33       40.02      7.62 o 
   5   2  23        3.80        5.49      7.26 o 
   6   2  23        6.17        9.71      7.78 o 
   7   2  23        0.65        7.10      8.29 o 
   8   2  23        1.29       -3.77     10.17 o 
   1   3  23      212.02      198.85      9.37 o 
   2   3  23       13.89       24.77      6.71 o 
   3   3  23       29.75       43.85      7.39 o 
   4   3  23        2.02        9.85      7.73 o 
   5   3  23      247.89      255.00     11.10 o 
   6   3  23       24.51       31.71      7.98 o 
   7   3  23        8.33        0.31      9.43 o 
   0   4  23      137.45      158.39     10.91 o 
   1   4  23       70.69       66.97      6.86 o 
   2   4  23       16.83       15.28      6.68 o 
   3   4  23        6.23       17.35      7.12 o 
   4   4  23       49.50       48.80      7.83 o 
   5   4  23      201.10      190.89     10.20 o 
   6   4  23       66.82       69.99      9.94 o 
   7   4  23        2.63       -4.44      9.04 o 
   1   5  23       76.12       67.90      7.05 o 
   2   5  23        4.58        2.19      7.00 o 
   3   5  23       12.35       23.70      7.35 o 
   4   5  23      124.15      129.31      9.10 o 
   5   5  23       82.81       66.88      8.30 o 
   6   5  23        0.10       -2.54      8.78 o 
   7   5  23       12.12       14.47      9.68 o 
   0   6  23       43.46       69.23      9.30 o 
   1   6  23       50.86       48.25      6.82 o 
   2   6  23       34.58       27.33      7.44 o 
   3   6  23        0.93        9.13      7.25 o 
   4   6  23        4.95       -4.88      7.13 o 
   5   6  23       11.44        7.37      8.76 o 
   6   6  23        9.27       14.87      9.34 o 
   7   6  23       36.18       29.72     10.23 o 
   1   7  23        0.76       -4.22      6.71 o 
   2   7  23       40.25       41.49      7.28 o 
   3   7  23       11.94       27.28      7.57 o 
   4   7  23       38.47       25.18     10.74 o 
   5   7  23       90.84       88.00     10.23 o 
   6   7  23        1.13       -1.32      9.30 o 
   7   7  23       16.04       13.78      9.96 o 
   0   8  23      119.05      102.69     14.67 o 
   1   8  23       35.13       59.29      8.24 o 
   2   8  23       15.16       22.16      7.19 o 
   3   8  23       12.92        9.51      8.44 o 
   4   8  23       48.82       33.36      9.31 o 
   5   8  23       36.85       29.43      9.66 o 
   6   8  23        0.04       -8.90      9.43 o 
   1   9  23        7.28        9.02      7.60 o 
   2   9  23       43.95       43.62      7.56 o 
   3   9  23        0.03        4.20      9.13 o 
   4   9  23        0.16       -2.52     12.27 o 
   5   9  23        3.97        5.23      9.47 o 
   6   9  23        1.50        0.57      9.88 o 
   0  10  23       21.18       30.12     15.43 o 
   1  10  23       13.42       29.73      7.94 o 
   2  10  23        0.82       20.98      8.31 o 
   3  10  23       61.09       38.14      9.55 o 
   4  10  23       11.80        7.66      9.27 o 
   5  10  23       20.45       14.52      9.95 o 
   6  10  23       11.86       13.19     10.39 o 
   1  11  23        9.30        4.35      8.54 o 
   2  11  23       80.64       87.40     12.41 o 
   3  11  23        0.00       15.29     10.09 o 
   4  11  23        7.03       12.64      9.69 o 
   5  11  23       12.45        8.68     11.00 o 
   0  12  23       21.42       35.32     15.91 o 
   1  12  23        1.36        7.70      8.89 o 
   2  12  23       19.55       41.53      9.59 o 
   3  12  23       40.97       42.69     11.12 o 
   4  12  23        4.30       22.40     10.25 o 
   5  12  23        2.14        8.18     10.30 o 
   1  13  23       37.12       44.20      9.88 o 
   2  13  23       21.56       49.19     10.01 o 
   3  13  23       37.52       51.97     14.89 o 
   4  13  23       23.76       35.00     10.61 o 
   0  14  23       24.74       43.24     17.11 o 
   1  14  23      241.00      272.93     18.53 o 
   2  14  23       13.81       55.03     13.43 o 
   3  14  23        1.15        8.74     11.36 o 
   1  15  23       25.02       65.05     13.08 o 
   2  15  23        6.17       40.00     11.15 o 
   0   0  24       54.13       51.28     11.83 o 
   1   0  24       31.61       34.33      9.54 o 
   2   0  24      255.12      251.26     13.62 o 
   3   0  24      173.27      169.62     17.71 o 
   4   0  24       59.50      111.03     15.22 o 
   5   0  24       18.13       33.27     11.29 o 
   6   0  24        0.01       19.31     11.35 o 
   7   0  24        7.96       28.29     12.18 o 
   1   1  24        4.13       15.08      6.42 o 
   2   1  24        8.91       16.77      7.42 o 
   3   1  24      230.28      245.59     18.22 o 
   4   1  24      234.69      240.72     14.28 o 
   5   1  24       60.00       40.82      8.10 o 
   6   1  24        2.50        6.64      7.94 o 
   7   1  24        0.37       -2.31      8.32 o 
   0   2  24      144.24      152.44     13.04 o 
   1   2  24       36.40       42.18      6.85 o 
   2   2  24        7.83       24.64      6.77 o 
   3   2  24      377.80      406.01     20.41 o 
   4   2  24       82.91       81.11      8.47 o 
   5   2  24      114.00      131.21      9.62 o 
   6   2  24        5.63        3.05      8.09 o 
   7   2  24        0.12        6.43      9.96 o 
   1   3  24        0.10       16.11      6.16 o 
   2   3  24        0.40       16.95      6.79 o 
   3   3  24       34.65       41.74      7.72 o 
   4   3  24       45.28       48.54      7.96 o 
   5   3  24       35.98       36.32      8.05 o 
   6   3  24       47.63       44.62      8.88 o 
   7   3  24       52.83       32.12     10.57 o 
   0   4  24      240.46      212.96     13.23 o 
   1   4  24        9.09        7.11      6.35 o 
   2   4  24        6.44       17.94      7.22 o 
   3   4  24      221.69      207.53     13.25 o 
   4   4  24        1.97       -2.88      7.19 o 
   5   4  24       13.81       20.49      7.62 o 
   6   4  24      134.22      121.83     10.89 o 
   7   4  24        5.11       -2.64      9.81 o 
   1   5  24       85.15       99.58      7.84 o 
   2   5  24        4.89       13.98      7.31 o 
   3   5  24        9.55       23.08      7.59 o 
   4   5  24        2.04        7.72      7.50 o 
   5   5  24        7.70        9.37      8.83 o 
   6   5  24       33.74       26.51      9.71 o 
   7   5  24       89.44       93.31     11.27 o 
   0   6  24       60.53       46.39     10.68 o 
   1   6  24      176.38      170.39     11.06 o 
   2   6  24       96.93      104.55      9.98 o 
   3   6  24       14.19       17.13      7.62 o 
   4   6  24       17.52       17.19      8.50 o 
   5   6  24        4.95        2.56      9.02 o 
   6   6  24        0.85       -8.21      9.27 o 
   1   7  24        0.01        5.31      6.97 o 
   2   7  24        8.04       10.52      7.53 o 
   3   7  24        2.52       12.63      8.83 o 
   4   7  24        0.06        5.49      8.85 o 
   5   7  24       21.37       14.26      9.47 o 
   6   7  24        3.59       -5.53      9.42 o 
   0   8  24      210.27      178.50     19.08 o 
   1   8  24       29.52       29.84      7.48 o 
   2   8  24        0.74       12.85      7.67 o 
   3   8  24       18.78       -1.18      8.94 o 
   4   8  24        7.47       12.17      9.13 o 
   5   8  24       77.72       65.29     12.49 o 
   6   8  24        7.66        3.73      9.98 o 
   1   9  24        5.74        8.00      7.58 o 
   2   9  24        7.19        4.88      8.54 o 
   3   9  24        0.20        8.53     10.36 o 
   4   9  24        0.64       -2.02      9.10 o 
   5   9  24        0.17        7.94     11.18 o 
   0  10  24        0.06       -2.81     16.91 o 
   1  10  24        7.12       26.78      8.93 o 
   2  10  24        4.33       28.47     12.15 o 
   3  10  24        2.24       10.30     10.59 o 
   4  10  24        0.19        6.71      9.65 o 
   5  10  24        0.01       10.00      9.99 o 
   1  11  24       61.86       67.48      9.93 o 
   2  11  24        6.83       16.37     10.36 o 
   3  11  24        0.30        6.07     11.21 o 
   4  11  24       25.58       22.43     10.23 o 
   0  12  24       21.48       25.41     15.40 o 
   1  12  24       40.89       47.63     11.86 o 
   2  12  24       70.49      100.07     23.63 o 
   3  12  24      193.85      162.60     26.35 o 
   4  12  24        0.30       27.70     10.48 o 
   1  13  24       32.61       59.27     12.33 o 
   2  13  24       35.92       58.10     17.39 o 
   3  13  24        2.24       23.99     11.09 o 
   0  14  24      286.49      276.64     25.49 o 
   1  14  24       22.20       74.41     13.75 o 
   2  14  24        3.12       32.55     10.26 o 
   1   1  25       73.55       70.17      7.47 o 
   2   1  25        0.00       14.90      6.85 o 
   3   1  25        0.00       33.56      9.10 o 
   4   1  25      102.92      120.42      8.93 o 
   5   1  25       15.62       28.55      8.09 o 
   6   1  25       26.10       28.95      8.53 o 
   0   2  25        0.36        0.28      9.52 o 
   1   2  25        0.19       11.98      6.70 o 
   2   2  25      128.13      149.93     14.54 o 
   3   2  25       18.76       30.64      7.44 o 
   4   2  25        1.02       16.70      8.11 o 
   5   2  25       13.08       20.76      8.23 o 
   6   2  25       45.33       48.38      9.12 o 
   1   3  25        0.75        5.36      6.66 o 
   2   3  25      192.69      196.63     12.06 o 
   3   3  25        2.64       14.79      7.58 o 
   4   3  25      129.97      135.94      9.40 o 
   5   3  25       53.17       71.60      8.75 o 
   6   3  25       12.29       17.53     10.04 o 
   0   4  25       49.53       47.41     14.02 o 
   1   4  25        4.71       10.67      7.05 o 
   2   4  25        4.95        8.28      7.31 o 
   3   4  25       18.33       31.13      7.84 o 
   4   4  25       40.05       42.33      8.10 o 
   5   4  25        1.75       20.35      8.05 o 
   6   4  25       15.55       23.39      9.57 o 
   1   5  25       11.28        9.31      8.51 o 
   2   5  25       52.23       57.57      8.16 o 
   3   5  25        9.14       10.50      7.51 o 
   4   5  25        6.62       18.71      7.79 o 
   5   5  25        2.56       -2.73      9.06 o 
   6   5  25        1.75       12.02      9.56 o 
   0   6  25       28.42       22.11     15.77 o 
   1   6  25       23.27       38.03      7.85 o 
   2   6  25        0.10        1.21      8.82 o 
   3   6  25        4.73       14.28      7.84 o 
   4   6  25       23.20        6.00      9.07 o 
   5   6  25        5.53        8.09      9.51 o 
   6   6  25        3.18       19.50     10.09 o 
   1   7  25        1.02       -2.75      8.74 o 
   2   7  25       27.05       23.99      9.17 o 
   3   7  25        0.39       12.01      7.86 o 
   4   7  25        1.31       -2.90      9.10 o 
   5   7  25       47.76       31.94     10.19 o 
   0   8  25        3.61       19.95     12.00 o 
   1   8  25       16.26       19.33      7.82 o 
   2   8  25        0.82       16.55      7.90 o 
   3   8  25        1.00       -4.60      9.69 o 
   4   8  25        9.73        9.72      9.51 o 
   5   8  25        4.43       24.41     10.18 o 
   1   9  25        3.18       17.35      9.88 o 
   2   9  25        1.65        9.24     10.55 o 
   3   9  25       47.07       37.35     10.44 o 
   4   9  25        0.61       -0.14      9.56 o 
   5   9  25        1.16        1.12      9.91 o 
   0  10  25       13.63       23.09     17.98 o 
   1  10  25       24.99       37.91     10.13 o 
   2  10  25       23.06       27.72     12.88 o 
   3  10  25       66.16       84.18     13.28 o 
   4  10  25       16.64       25.00     10.23 o 
   1  11  25       18.80       31.94     10.34 o 
   2  11  25        7.74       12.73     14.46 o 
   3  11  25        0.18       -4.56     15.53 o 
   4  11  25       18.83       33.83     11.43 o 
   0  12  25       64.44       78.17     17.67 o 
   1  12  25       38.42       38.88     11.49 o 
   2  12  25        5.78       23.10     12.48 o 
   3  12  25       34.88       61.27     17.81 o 
   1  13  25       25.88       48.28     13.63 o 
   0   0  26      106.36       99.09     19.17 o 
   1   0  26        0.12       14.90     17.12 o 
   2   0  26       86.15       96.28     18.26 o 
   3   0  26      346.03      335.78     18.02 o 
   4   0  26        6.79       19.30     11.49 o 
   5   0  26        0.97        4.42     11.46 o 
   6   0  26       53.68       40.78     13.26 o 
   1   1  26       20.03       22.89      7.14 o 
   2   1  26      215.07      245.53     13.91 o 
   3   1  26      112.11      129.03      9.59 o 
   4   1  26        6.14       17.02      8.13 o 
   5   1  26        6.76       12.25      8.19 o 
   6   1  26        0.21       12.86      8.60 o 
   0   2  26       17.21       32.90     12.08 o 
   1   2  26        5.53       36.09     11.58 o 
   2   2  26       93.60      122.28     11.67 o 
   3   2  26        0.59       27.65      7.64 o 
   4   2  26      156.68      171.15     10.54 o 
   5   2  26        5.83       12.90      8.34 o 
   6   2  26       13.03       28.47      8.93 o 
   1   3  26        0.51       16.94      7.10 o 
   2   3  26       98.50      116.25      8.81 o 
   3   3  26       22.28       32.09      8.47 o 
   4   3  26       34.55       52.63      9.50 o 
   5   3  26       20.53       23.41      8.42 o 
   6   3  26       30.42       15.35     10.43 o 
   0   4  26        9.85        9.61     10.86 o 
   1   4  26        3.89       15.07      8.06 o 
   2   4  26       13.36       34.03      8.00 o 
   3   4  26        2.05        4.30      7.86 o 
   4   4  26       15.89       21.98     10.52 o 
   5   4  26       10.62       20.12      9.53 o 
   1   5  26        5.00       15.00     10.93 o 
   2   5  26        0.02       14.35      8.83 o 
   3   5  26        1.64       18.53      8.11 o 
   4   5  26       18.73       26.05     11.06 o 
   5   5  26       48.95       25.75      9.87 o 
   0   6  26       30.93       26.96     15.31 o 
   1   6  26       15.82       21.09      9.18 o 
   2   6  26       19.41       33.24      9.39 o 
   3   6  26       17.06       22.02     11.36 o 
   4   6  26       22.43       26.36     11.52 o 
   5   6  26        2.73       -1.36      9.71 o 
   1   7  26        1.74       16.25     12.07 o 
   2   7  26        0.74        4.63      7.83 o 
   3   7  26        0.60        0.01     11.71 o 
   4   7  26       14.09        4.71     11.60 o 
   5   7  26        2.57       -9.29     12.29 o 
   0   8  26      100.47      109.30     16.90 o 
   1   8  26       26.81       30.72     11.41 o 
   2   8  26        0.01        4.58      8.62 o 
   3   8  26        2.99        3.23     13.02 o 
   4   8  26        0.64        1.84     12.03 o 
   1   9  26       16.52       28.17      9.72 o 
   2   9  26       28.35       32.18     18.35 o 
   3   9  26        5.12        4.98     15.19 o 
   4   9  26        0.00        3.92     12.83 o 
   0  10  26       57.78       47.41     13.41 o 
   1  10  26        2.94       17.48     13.99 o 
   2  10  26        3.60       12.96     15.04 o 
   3  10  26       36.22       43.63     15.34 o 
   1  11  26        5.84       25.05     19.10 o 
   2  11  26        6.29       23.06     15.40 o 
   0  12  26        2.29       50.14     17.63 o 
   1  12  26        3.86       33.02     18.55 o 
   1   1  27        2.21       16.75      7.25 o 
   2   1  27        3.54       42.28      9.00 o 
   3   1  27       77.49      117.25     11.14 o 
   4   1  27       12.36       23.35      8.50 o 
   5   1  27       19.29       29.69      8.70 o 
   0   2  27       15.44       28.51     12.30 o 
   1   2  27        0.11       20.09      7.95 o 
   2   2  27       51.42       63.04      8.38 o 
   3   2  27        6.36       27.74     12.29 o 
   4   2  27       12.43       50.20     10.53 o 
   5   2  27        0.01       14.82      8.57 o 
   1   3  27       32.61       57.11      8.57 o 
   2   3  27       23.04       44.23     10.07 o 
   3   3  27       11.60       28.66     10.08 o 
   4   3  27       93.26       99.64     12.46 o 
   5   3  27       67.18       64.84     11.12 o 
   0   4  27       27.25       27.60     12.58 o 
   1   4  27       58.18       88.53      9.47 o 
   2   4  27        8.25       23.17      9.28 o 
   3   4  27        3.52       12.26     11.65 o 
   4   4  27       17.58       23.86     10.05 o 
   5   4  27       61.05       91.89     12.91 o 
   1   5  27       23.38       30.96     11.74 o 
   2   5  27       43.32       46.96     11.19 o 
   3   5  27       19.09       23.62      8.29 o 
   4   5  27        0.13        7.21     13.72 o 
   0   6  27       10.89       44.67     15.01 o 
   1   6  27        1.04        9.74      9.74 o 
   2   6  27        4.61       10.76      9.57 o 
   3   6  27        5.48       11.94      9.17 o 
   4   6  27        0.81        5.95     10.10 o 
   1   7  27       13.53       23.11     13.12 o 
   2   7  27       31.88       34.66      9.18 o 
   3   7  27       48.36       47.52     12.31 o 
   4   7  27       15.99       29.05     10.18 o 
   0   8  27       19.17       32.81     16.68 o 
   1   8  27        1.25       15.74     15.76 o 
   2   8  27        1.27       17.45     16.34 o 
   3   8  27        0.22       13.08     11.19 o 
   1   9  27       16.02       28.46     15.94 o 
   2   9  27       26.50       30.24     20.63 o 
   3   9  27        1.54        5.29     17.15 o 
   0  10  27       68.88       90.88     23.31 o 
   1  10  27       38.23       31.16     15.64 o 
   0   0  28       29.47       27.40     18.31 o 
   1   0  28       54.57       81.49     13.95 o 
   2   0  28      375.08      372.32     37.03 o 
   3   0  28      168.23      150.12     15.14 o 
   4   0  28      221.08      241.67     28.91 o 
   1   1  28       91.21      121.52     11.60 o 
   2   1  28        5.06       30.74     11.53 o 
   3   1  28        3.50       13.30      8.46 o 
   4   1  28        5.08       33.16      9.05 o 
   0   2  28        1.54       34.00     12.89 o 
   1   2  28        7.49       40.00      9.27 o 
   2   2  28       22.35       50.62     11.35 o 
   3   2  28       59.16       74.84     13.30 o 
   4   2  28       68.85       89.12      9.81 o 
   1   3  28       22.37       54.11     14.91 o 
   2   3  28        0.84       19.78     10.23 o 
   3   3  28        5.72       25.16     10.33 o 
   4   3  28       15.67       46.69     13.31 o 
   0   4  28       33.98       49.15     19.02 o 
   1   4  28       18.39       33.00     13.18 o 
   2   4  28        1.19       14.60     10.97 o 
   3   4  28        6.50       30.95      9.30 o 
   4   4  28        0.20       27.09     10.70 o 
   1   5  28        9.91       22.35     11.19 o 
   2   5  28       22.67       36.18     11.54 o 
   3   5  28        2.65       17.64     10.29 o 
   0   6  28      143.54      160.93     29.81 o 
   1   6  28        9.01       22.48     11.91 o 
   2   6  28        6.60       18.63     15.11 o 
   3   6  28        0.62       16.04     11.82 o 
   1   7  28        3.10       20.52     10.52 o 
   2   7  28       24.02       38.18     12.60 o 
   0   8  28       20.59       71.17     15.82 o 
   1   8  28        0.77       22.12     13.81 o 
   2   8  28        2.63       34.12     12.54 o 
   1   1  29       42.58       93.81     10.30 o 
   2   1  29       17.13       37.14      9.80 o 
   3   1  29      115.90      131.87     11.86 o 
   0   2  29        4.91       41.24     13.40 o 
   1   2  29       24.92       62.53     10.40 o 
   2   2  29        0.46       20.33     11.92 o 
   3   2  29      104.56      110.15     11.11 o 
   1   3  29      119.85      134.07     11.76 o 
   2   3  29        0.00       25.03     13.71 o 
   3   3  29       11.55       48.81     10.01 o 
   0   4  29       85.64      101.31     16.53 o 
   1   4  29       25.60       61.11     13.12 o 
   2   4  29        4.23       19.91     12.69 o 
   1   5  29        4.46       63.57     14.96 o 
   2   5  29        3.38       24.21     16.65 o 
   0   6  29       27.50       89.25     32.42 o 
   1   6  29       18.45       56.60     11.06 o 
   0   0  30       83.80       94.18     20.94 o 
   1   0  30      134.90      166.11     20.68 o 
   1   1  30        0.00       52.34     10.38 o 
   0   2  30       18.75       63.75     14.97 o 
                                                 
